# Supplementary material for: NUCLEAR FACTOR Y, Subunit C (NF-YC) Transcription Factors Are Positive Regulators of Photomorphogenesis in Arabidopsis thaliana
Source: PLoS Genet. 2016 Sep 29;12(9):e1006333. doi: 10.1371/journal.pgen.1006333 (PMC5042435; doi:10.1371/journal.pgen.1006333)
Supplement: S1 Table — (XLS) [file pgen.1006333.s006.xls]

## Sheet: Readme
Supplemental File 1. Differentially expressed genes identified through RNA-Sequencing.
Statistically differentially expressed genes between specific genotypes are separated into individual tabs
Tab 1: Readme
Tab 2: nf-yc triple vs. WT
Tab 3: hy5 vs. WT
Tab 4: nf-yc triple hy5 vs. WT
Tab 5: nf-yc triple hy5 vs. nf-yc triple
Tag 6: nf-yc triple hy5 vs. hy5
Headers are frozen, and each DEG list can be sorted into ascending or descending order relative to any parameter

## Sheet: triple vs WT
Reads	AGI	logFC	Fold Change	logCPM	PValue	FDR	Short_description	colE...col.F
481	AT1G54830	-4.07713	-16.8787	3.43803	1.36247e-79	3.26601e-76	nuclear factor Y, subunit C3	nuclear factor Y, subunit C3 (NF-YC3); FUNCTIONS IN: DNA binding, sequence-specific DNA binding transcription factor activity; INVOLVED IN: regulation of transcription, DNA-dependent; LOCATED IN: nucleus, intracellular; EXPRESSED IN: 24 plant structures; EXPRESSED DURING: 15 growth stages; CONTAINS InterPro DOMAIN/s: Transcription factor CBF/NF-Y/archaeal histone (InterPro:IPR003958), Histone-fol…
2169	AT4G31940	-3.4382	-10.8393	3.83756	9.01051e-41	3.59989e-38	cytochrome P450, family 82, subfamily C, polypeptide 4	member of CYP82Ccytochrome P450, family 82, subfamily C, polypeptide 4 (CYP82C4); FUNCTIONS IN: electron carrier activity, monooxygenase activity, iron ion binding, oxygen binding, heme binding; INVOLVED IN: oxidation reduction; LOCATED IN: endomembrane system; EXPRESSED IN: root; CONTAINS InterPro DOMAIN/s: Cytochrome P450 (InterPro:IPR001128), Cytochrome P450, E-class, group I (InterPro:IPR0024…
442	AT1G51840	-3.26455	-9.61012	2.3673	1.34308e-21	1.82669e-19	protein kinase-related	protein kinase-related; FUNCTIONS IN: molecular_function unknown; INVOLVED IN: biological_process unknown; LOCATED IN: endomembrane system; BEST Arabidopsis thaliana protein match is: Leucine-rich repeat protein kinase family protein (TAIR:AT1G51850.1); Has 549 Blast hits to 546 proteins in 21 species: Archae - 0; Bacteria - 0; Metazoa - 0; Fungi - 0; Plants - 549; Viruses - 0; Other Eukaryotes -…
441	AT1G51830	-3.01723	-8.0961	4.46903	3.97482e-89	1.90563e-85	Leucine-rich repeat protein kinase family protein	Leucine-rich repeat protein kinase family protein; FUNCTIONS IN: protein serine/threonine kinase activity, kinase activity, ATP binding; INVOLVED IN: transmembrane receptor protein tyrosine kinase signaling pathway, protein amino acid phosphorylation; LOCATED IN: cellular_component unknown; EXPRESSED IN: root; CONTAINS InterPro DOMAIN/s: Protein kinase, ATP binding site (InterPro:IPR017441), Prot…
2603	AT5G38200	-2.99152	-7.95312	2.7274	1.97382e-34	5.91437e-32	Class I glutamine amidotransferase-like superfamily protein	Class I glutamine amidotransferase-like superfamily protein; FUNCTIONS IN: hydrolase activity; INVOLVED IN: glutamine metabolic process; LOCATED IN: cellular_component unknown; CONTAINS InterPro DOMAIN/s: Peptidase C26 (InterPro:IPR011697), Glutamine amidotransferase type 1 (InterPro:IPR017926); BEST Arabidopsis thaliana protein match is: Class I glutamine amidotransferase-like superfamily protei…
1125	AT2G41240	-2.72715	-6.62146	4.64693	7.04186e-39	2.59696e-36	basic helix-loop-helix protein 100	Encodes a member of the basic helix-loop-helix transcription factor family protein.basic helix-loop-helix protein 100 (BHLH100); FUNCTIONS IN: DNA binding, sequence-specific DNA binding transcription factor activity; INVOLVED IN: response to water deprivation, regulation of transcription; LOCATED IN: nucleus; CONTAINS InterPro DOMAIN/s: Achaete-scute transcription factor related (InterPro:IPR0156…
1908	AT4G12490	-2.67961	-6.40681	5.12846	5.72815e-109	3.66162e-105	Bifunctional inhibitor/lipid-transfer protein/seed storage 2S albumin superfamily protein	Bifunctional inhibitor/lipid-transfer protein/seed storage 2S albumin superfamily protein; CONTAINS InterPro DOMAIN/s: Bifunctional inhibitor/plant lipid transfer protein/seed storage (InterPro:IPR016140), Plant lipid transfer protein/seed storage/trypsin-alpha amylase inhibitor (InterPro:IPR003612), Plant lipid transfer protein/hydrophobic protein, helical domain (InterPro:IPR013770); BEST Arabi…
151	AT1G13609	-2.67724	-6.3963	3.78047	6.03222e-48	3.21333e-45	Defensin-like (DEFL) family protein	Encodes a defensin-like (DEFL) family protein.Defensin-like (DEFL) family protein; LOCATED IN: endomembrane system; BEST Arabidopsis thaliana protein match is: Defensin-like (DEFL) family protein (TAIR:AT1G13607.1); Has 35333 Blast hits to 34131 proteins in 2444 species: Archae - 798; Bacteria - 22429; Metazoa - 974; Fungi - 991; Plants - 531; Viruses - 0; Other Eukaryotes - 9610 (source: NCBI BL…
2736	AT5G50760	-2.58587	-6.00376	2.00781	9.40286e-16	7.45118e-14	SAUR-like auxin-responsive protein family	SAUR-like auxin-responsive protein family ; CONTAINS InterPro DOMAIN/s: Auxin responsive SAUR protein (InterPro:IPR003676); BEST Arabidopsis thaliana protein match is: SAUR-like auxin-responsive protein family (TAIR:AT3G43120.1); Has 1807 Blast hits to 1807 proteins in 277 species: Archae - 0; Bacteria - 0; Metazoa - 736; Fungi - 347; Plants - 385; Viruses - 0; Other Eukaryotes - 339 (source: NCB…
2588	AT5G35940	-2.54326	-5.82906	3.60384	1.28204e-39	4.91714e-37	Mannose-binding lectin superfamily protein	Mannose-binding lectin superfamily protein; CONTAINS InterPro DOMAIN/s: Mannose-binding lectin (InterPro:IPR001229); BEST Arabidopsis thaliana protein match is: Mannose-binding lectin superfamily protein (TAIR:AT5G35950.1); Has 1807 Blast hits to 1807 proteins in 277 species: Archae - 0; Bacteria - 0; Metazoa - 736; Fungi - 347; Plants - 385; Viruses - 0; Other Eukaryotes - 339 (source: NCBI BLin…
1254	AT3G02670	-2.43535	-5.40895	1.54234	9.65041e-13	5.57428e-11	Glycine-rich protein family	Glycine-rich protein family; FUNCTIONS IN: molecular_function unknown; LOCATED IN: endomembrane system; EXPRESSED IN: embryo; EXPRESSED DURING: C globular stage; Has 51820 Blast hits to 16186 proteins in 847 species: Archae - 9; Bacteria - 3831; Metazoa - 39595; Fungi - 2015; Plants - 2474; Viruses - 707; Other Eukaryotes - 3189 (source: NCBI BLink).
792	AT2G02120	-2.31323	-4.96995	2.52121	1.07727e-22	1.587e-20	Scorpion toxin-like knottin superfamily protein	Predicted to encode a PR (pathogenesis-related) protein. Belongs to the plant defensin (PDF) family with the following members: At1g75830/PDF1.1, At5g44420/PDF1.2a, At2g26020/PDF1.2b, At5g44430/PDF1.2c, At2g26010/PDF1.3, At1g19610/PDF1.4, At1g55010/PDF1.5, At2g02120/PDF2.1, At2g02100/PDF2.2, At2g02130/PDF2.3, At1g61070/PDF2.4, At5g63660/PDF2.5, At2g02140/PDF2.6, At5g38330/PDF3.1 and At4g30070/PDF…
107	AT1G08970	-2.28841	-4.88516	4.66799	1.19304e-74	2.54209e-71	nuclear factor Y, subunit C9	heme activated protein (HAP5c)nuclear factor Y, subunit C9 (NF-YC9); CONTAINS InterPro DOMAIN/s: Transcription factor CBF/NF-Y/archaeal histone (InterPro:IPR003958), Histone-fold (InterPro:IPR009072); BEST Arabidopsis thaliana protein match is: nuclear factor Y, subunit C3 (TAIR:AT1G54830.3); Has 1343 Blast hits to 1343 proteins in 228 species: Archae - 0; Bacteria - 0; Metazoa - 451; Fungi - 349…
2364	AT5G07990	-2.26401	-4.80324	3.94779	3.32132e-54	3.033e-51	Cytochrome P450 superfamily protein	Required for flavonoid 3' hydroxylase activity.TRANSPARENT TESTA 7 (TT7); CONTAINS InterPro DOMAIN/s: Cytochrome P450 (InterPro:IPR001128), Cytochrome P450, E-class, group I (InterPro:IPR002401), Cytochrome P450, conserved site (InterPro:IPR017972); BEST Arabidopsis thaliana protein match is: cytochrome P450, family 706, subfamily A, polypeptide 6 (TAIR:AT4G12320.1); Has 35179 Blast hits to 34934…
1091	AT2G39330	-2.23492	-4.70738	2.0528	6.28112e-14	4.04205e-12	jacalin-related lectin 23	jacalin-related lectin 23 (JAL23); FUNCTIONS IN: molecular_function unknown; INVOLVED IN: biological_process unknown; LOCATED IN: vacuole; EXPRESSED IN: 24 plant structures; EXPRESSED DURING: 14 growth stages; CONTAINS InterPro DOMAIN/s: Mannose-binding lectin (InterPro:IPR001229); BEST Arabidopsis thaliana protein match is: jacalin-related lectin 22 (TAIR:AT2G39310.3); Has 1977 Blast hits to 736…
2353	AT5G06860	-2.22561	-4.6771	3.92075	3.19248e-50	2.04074e-47	polygalacturonase inhibiting protein 1	Encodes a polygalacturonase inhibiting protein involved in defense response. PGIPs inhibit the function of cell wall pectin degrading enzymes such as those produced by fungal pathogens. PGIP1 is induced by fungal infection.polygalacturonase inhibiting protein 1 (PGIP1); FUNCTIONS IN: polygalacturonase inhibitor activity; INVOLVED IN: signal transduction, defense response; LOCATED IN: cell wall, p…
2759	AT5G54060	-2.21908	-4.65596	2.86144	1.53062e-26	3.02606e-24	UDP-glucose:flavonoid 3-o-glucosyltransferase	UDP-glucose:flavonoid 3-o-glucosyltransferase (UF3GT); FUNCTIONS IN: transferase activity, transferring glycosyl groups; INVOLVED IN: N-terminal protein myristoylation, response to sucrose stimulus; LOCATED IN: cellular_component unknown; EXPRESSED IN: 14 plant structures; EXPRESSED DURING: LP.04 four leaves visible, 4 anthesis, C globular stage, E expanded cotyledon stage, D bilateral stage; CON…
2517	AT5G22890	-2.21379	-4.63892	2.75356	1.20736e-23	1.86722e-21	C2H2 and C2HC zinc fingers superfamily protein	C2H2 and C2HC zinc fingers superfamily protein; FUNCTIONS IN: sequence-specific DNA binding transcription factor activity; INVOLVED IN: response to chitin, regulation of transcription; LOCATED IN: intracellular; EXPRESSED IN: root; CONTAINS InterPro DOMAIN/s: Zinc finger, C2H2-like (InterPro:IPR015880), Zinc finger, C2H2-type (InterPro:IPR007087); BEST Arabidopsis thaliana protein match is: C2H2 …
1128	AT2G41380	-2.16038	-4.47034	3.29294	1.3062e-33	3.85369e-31	S-adenosyl-L-methionine-dependent methyltransferases superfamily protein	S-adenosyl-L-methionine-dependent methyltransferases superfamily protein; FUNCTIONS IN: methyltransferase activity; INVOLVED IN: response to cadmium ion; LOCATED IN: mitochondrion; EXPRESSED IN: 12 plant structures; EXPRESSED DURING: LP.04 four leaves visible, 4 anthesis, petal differentiation and expansion stage; CONTAINS InterPro DOMAIN/s: Methyltransferase type 11 (InterPro:IPR013216); BEST Ar…
819	AT2G14247	-2.14866	-4.43415	4.31583	3.19958e-26	6.26105e-24	Expressed protein	Expressed protein; FUNCTIONS IN: molecular_function unknown; INVOLVED IN: biological_process unknown; LOCATED IN: chloroplast; Has 35333 Blast hits to 34131 proteins in 2444 species: Archae - 798; Bacteria - 22429; Metazoa - 974; Fungi - 991; Plants - 531; Viruses - 0; Other Eukaryotes - 9610 (source: NCBI BLink).
2645	AT5G42800	-2.13215	-4.38372	5.18084	2.37805e-74	4.56038e-71	dihydroflavonol 4-reductase	dihydroflavonol reductase. Catalyzes the conversion of dihydroquercetin to leucocyanidin in the biosynthesis of anthocyanins.dihydroflavonol 4-reductase (DFR); CONTAINS InterPro DOMAIN/s: NAD-dependent epimerase/dehydratase (InterPro:IPR001509), NAD(P)-binding domain (InterPro:IPR016040); BEST Arabidopsis thaliana protein match is: NAD(P)-binding Rossmann-fold superfamily protein (TAIR:AT2G45400.…
2044	AT4G22880	-2.12865	-4.37308	4.54372	9.39533e-45	4.74143e-42	leucoanthocyanidin dioxygenase	encodes leucoanthocyanidin dioxygenase, which is involved in proanthocyanin biosynthesis. Mutant analysis suggests that this gene is also involved in vacuole formation.leucoanthocyanidin dioxygenase (LDOX); CONTAINS InterPro DOMAIN/s: Oxoglutarate/iron-dependent oxygenase (InterPro:IPR005123); BEST Arabidopsis thaliana protein match is: flavonol synthase 1 (TAIR:AT5G08640.2); Has 8356 Blast hits …
1744	AT3G56980	-2.07085	-4.20134	3.14368	2.69061e-17	2.46879e-15	basic helix-loop-helix (bHLH) DNA-binding superfamily protein	Encodes a member of the basic helix-loop-helix transcription factor protein.BHLH039; FUNCTIONS IN: DNA binding, sequence-specific DNA binding transcription factor activity; INVOLVED IN: regulation of transcription; LOCATED IN: nucleus; EXPRESSED IN: 7 plant structures; EXPRESSED DURING: LP.06 six leaves visible, LP.04 four leaves visible, LP.10 ten leaves visible, LP.08 eight leaves visible, LP.1…
1479	AT3G21720	-2.03734	-4.10487	2.97521	3.94403e-20	4.787e-18	isocitrate lyase	Encodes a glyoxylate cycle enzyme isocitrate lyase (ICL).isocitrate lyase (ICL); FUNCTIONS IN: isocitrate lyase activity, catalytic activity; INVOLVED IN: carboxylic acid metabolic process, metabolic process; LOCATED IN: cellular_component unknown; EXPRESSED IN: leaf whorl, seed, leaf; CONTAINS InterPro DOMAIN/s: Isocitrate lyase/phosphorylmutase, conserved site (InterPro:IPR018523), Pyruvate/Pho…
1743	AT3G56970	-2.01225	-4.03412	3.17101	7.05631e-17	6.32331e-15	basic helix-loop-helix (bHLH) DNA-binding superfamily protein	Encodes a member of the basic helix-loop-helix transcription factor family protein.BHLH038; FUNCTIONS IN: DNA binding, sequence-specific DNA binding transcription factor activity; INVOLVED IN: regulation of transcription; LOCATED IN: nucleus; CONTAINS InterPro DOMAIN/s: Achaete-scute transcription factor related (InterPro:IPR015660), Helix-loop-helix DNA-binding domain (InterPro:IPR001092), Helix…
2594	AT5G36910	-2.00022	-4.0006	5.13379	1.58807e-53	1.26894e-50	thionin 2.2	Encodes a thionin that is expressed at a low basal level in seedlings and shows circadian variation. Predicted to encode a PR (pathogenesis-related) protein. Belongs to the plant thionin (PR-13) family with the following members: At1g66100, At5g36910, At1g72260, At2g15010, At1g12663, At1g12660.thionin 2.2 (THI2.2); FUNCTIONS IN: toxin receptor binding; INVOLVED IN: defense response; LOCATED IN: e…
2237	AT4G36850	-1.99492	-3.98594	1.42122	6.10521e-09	2.00479e-07	PQ-loop repeat family protein / transmembrane family protein	PQ-loop repeat family protein / transmembrane family protein; CONTAINS InterPro DOMAIN/s: Cystinosin/ERS1p repeat (InterPro:IPR006603); BEST Arabidopsis thaliana protein match is: PQ-loop repeat family protein / transmembrane family protein (TAIR:AT2G41050.1); Has 883 Blast hits to 635 proteins in 156 species: Archae - 0; Bacteria - 0; Metazoa - 204; Fungi - 499; Plants - 92; Viruses - 0; Other E…
207	AT1G18075	-1.98394	-3.95573	1.27585	2.87794e-08	8.55662e-07	MIR159/MIR159B; miRNA	Encodes a microRNA that targets several MYB family members. MicroRNAs are regulatory RNAs with a mature length of ~21-nucleotides that are processed from hairpin precursors by Dicer-like enzymes. MicroRNAs can negatively regulate gene expression by attenuating translation or by directing mRNA cleavage.Mature sequence: UUUGGAUUGAAGGGAGCUCUU. Functions redundantly with MIR159A. Plants that are doub…
405	AT1G47395	-1.97723	-3.93735	3.38998	1.56734e-23	2.40456e-21		unknown protein; FUNCTIONS IN: molecular_function unknown; INVOLVED IN: biological_process unknown; LOCATED IN: endomembrane system; BEST Arabidopsis thaliana protein match is: unknown protein (TAIR:AT1G47400.1); Has 9 Blast hits to 9 proteins in 2 species: Archae - 0; Bacteria - 0; Metazoa - 0; Fungi - 0; Plants - 9; Viruses - 0; Other Eukaryotes - 0 (source: NCBI BLink).
1907	AT4G12480	-1.95718	-3.88302	7.56366	8.09534e-134	7.76221e-130	Bifunctional inhibitor/lipid-transfer protein/seed storage 2S albumin superfamily protein	a putative lipid transfer protein, vernalization-responsive and cold-inducedpEARLI 1; FUNCTIONS IN: lipid binding; INVOLVED IN: defense response to fungus, lipid transport; LOCATED IN: endomembrane system; EXPRESSED IN: 6 plant structures; EXPRESSED DURING: LP.06 six leaves visible, LP.04 four leaves visible, 4 anthesis, LP.02 two leaves visible, LP.08 eight leaves visible; CONTAINS InterPro DOMA…
1822	AT4G01390	-1.90976	-3.75748	2.01238	3.47328e-09	1.20665e-07	TRAF-like family protein	TRAF-like family protein; CONTAINS InterPro DOMAIN/s: TRAF-like (InterPro:IPR008974), MATH (InterPro:IPR002083); BEST Arabidopsis thaliana protein match is: TRAF-like family protein (TAIR:AT4G00780.1); Has 30201 Blast hits to 17322 proteins in 780 species: Archae - 12; Bacteria - 1396; Metazoa - 17338; Fungi - 3422; Plants - 5037; Viruses - 0; Other Eukaryotes - 2996 (source: NCBI BLink).
2106	AT4G27360	-1.88184	-3.68546	1.27653	6.79689e-07	1.56288e-05	Dynein light chain type 1 family protein	Dynein light chain type 1 family protein; FUNCTIONS IN: microtubule motor activity; INVOLVED IN: microtubule-based process; LOCATED IN: microtubule associated complex; CONTAINS InterPro DOMAIN/s: Dynein light chain, type 1/2 (InterPro:IPR001372); BEST Arabidopsis thaliana protein match is: Dynein light chain type 1 family protein (TAIR:AT3G16120.1); Has 1221 Blast hits to 1219 proteins in 223 spe…
25	AT1G02930	-1.84738	-3.59845	4.8846	9.22575e-56	9.3117e-53	glutathione S-transferase 6	Encodes glutathione transferase belonging to the phi class of GSTs. Naming convention according to Wagner et al. (2002).glutathione S-transferase 6 (GSTF6); FUNCTIONS IN: glutathione transferase activity, copper ion binding, cobalt ion binding, glutathione binding; INVOLVED IN: in 7 processes; LOCATED IN: mitochondrion, cell wall, vacuole, cytoplasm; EXPRESSED IN: fruit, root, cultured cell, leaf…
1578	AT3G29590	-1.83838	-3.57608	3.10973	2.77277e-14	1.85921e-12	HXXXD-type acyl-transferase family protein	At3g29590 (At5MAT) encodes a malonyl-CoA:anthocyanidin 5-O-glucoside-6"-O-malonyltransferase that is coordinately expressed with a epistatic 5-O-anthocyanidin glucosyltransferase (At4g14090). The enzyme is involved in the malonylation of anthocyanins in Arabidopsis.AT5MAT; CONTAINS InterPro DOMAIN/s: Transferase (InterPro:IPR003480); BEST Arabidopsis thaliana protein match is: HXXXD-type acyl-tra…
1906	AT4G12470	-1.82055	-3.53216	6.27296	2.16154e-66	3.45433e-63	azelaic acid induced 1	Encodes AZI1 (AZELAIC ACID INDUCED 1). Involved in the priming of salicylic acid induction and systemic immunity triggered by pathogen or azelaic acid.azelaic acid induced 1 (AZI1); FUNCTIONS IN: lipid binding; INVOLVED IN: systemic acquired resistance, defense response to fungus, lipid transport; LOCATED IN: endomembrane system; EXPRESSED IN: 12 plant structures; EXPRESSED DURING: 6 growth stage…
59	AT1G05680	-1.801	-3.48463	2.18147	4.58688e-12	2.48482e-10	Uridine diphosphate glycosyltransferase 74E2	Encodes a UDP-glucosyltransferase, UGT74E2, that acts on IBA (indole-3-butyric acid) and affects auxin homeostasis. The transcript and protein levels of this enzyme are strongly induced by H2O2 and may allow integration of ROS (reactive oxygen species) and auxin signaling. This enzyme can also transfer glycosyl groups to several compounds related to the explosive TNT when this synthetic compound …
2453	AT5G17040	-1.77696	-3.42704	1.64472	2.91185e-06	5.84106e-05	UDP-Glycosyltransferase superfamily protein	UDP-Glycosyltransferase superfamily protein; FUNCTIONS IN: UDP-glycosyltransferase activity, transferase activity, transferring glycosyl groups; INVOLVED IN: metabolic process; CONTAINS InterPro DOMAIN/s: UDP-glucuronosyl/UDP-glucosyltransferase (InterPro:IPR002213); BEST Arabidopsis thaliana protein match is: UDP-glucosyl transferase 78D3 (TAIR:AT5G17030.1); Has 8109 Blast hits to 8057 proteins …
2545	AT5G24770	-1.76143	-3.39035	6.09091	1.79264e-39	6.74068e-37	vegetative storage protein 2	Has acid phosphatase activity dependent on the presence of divalent cations (Mg2+, Co2+, Zn2+, Mn2+) and anti-insect activity. Insects fed with the protein show a retarded development. Induced in response to abscisic acid, jasmonic acid, salt, water deficiency and wounding.vegetative storage protein 2 (VSP2); FUNCTIONS IN: acid phosphatase activity; INVOLVED IN: in 8 processes; LOCATED IN: cytoso…
2456	AT5G17220	-1.74934	-3.36206	3.51709	6.83642e-24	1.11103e-21	glutathione S-transferase phi 12	Encodes glutathione transferase belonging to the phi class of GSTs. Naming convention according to Wagner et al. (2002). Mutants display no pigments on leaves and stems.glutathione S-transferase phi 12 (GSTF12); CONTAINS InterPro DOMAIN/s: Thioredoxin fold (InterPro:IPR012335), Glutathione S-transferase, C-terminal (InterPro:IPR004046), Glutathione S-transferase, C-terminal-like (InterPro:IPR0109…
1002	AT2G32550	-1.70521	-3.26076	0.579621	0.00140731	0.0125994	Cell differentiation, Rcd1-like protein	Cell differentiation, Rcd1-like protein; CONTAINS InterPro DOMAIN/s: Cell differentiation, Rcd1-like (InterPro:IPR007216); BEST Arabidopsis thaliana protein match is: Cell differentiation, Rcd1-like protein (TAIR:AT5G12980.1); Has 472 Blast hits to 471 proteins in 203 species: Archae - 0; Bacteria - 0; Metazoa - 156; Fungi - 133; Plants - 100; Viruses - 0; Other Eukaryotes - 83 (source: NCBI BLin…
2866	AT5G64120	-1.6779	-3.19962	7.05187	1.33658e-55	1.28158e-52	Peroxidase superfamily protein	encodes a cell wall bound peroxidase that is induced by hypo-osmolarityPeroxidase superfamily protein; FUNCTIONS IN: peroxidase activity; INVOLVED IN: defense response to fungus, N-terminal protein myristoylation, respiratory burst; LOCATED IN: apoplast, cell wall, membrane; EXPRESSED IN: 17 plant structures; EXPRESSED DURING: 10 growth stages; CONTAINS InterPro DOMAIN/s: Haem peroxidase (InterPr…
406	AT1G47400	-1.65402	-3.14709	2.58693	8.19841e-15	5.84464e-13		unknown protein; BEST Arabidopsis thaliana protein match is: unknown protein (TAIR:AT1G47395.1); Has 11 Blast hits to 11 proteins in 2 species: Archae - 0; Bacteria - 0; Metazoa - 0; Fungi - 0; Plants - 11; Viruses - 0; Other Eukaryotes - 0 (source: NCBI BLink).
914	AT2G24040	-1.63217	-3.09979	2.71169	1.10533e-14	7.76445e-13	Low temperature and salt responsive protein family	Low temperature and salt responsive protein family; INVOLVED IN: response to cold, hyperosmotic salinity response; LOCATED IN: endomembrane system, integral to membrane; EXPRESSED IN: 22 plant structures; EXPRESSED DURING: 13 growth stages; CONTAINS InterPro DOMAIN/s: Uncharacterised protein family UPF0057 (InterPro:IPR000612); BEST Arabidopsis thaliana protein match is: Low temperature and salt …
2722	AT5G49330	-1.62759	-3.08997	2.1892	4.18859e-11	2.05434e-09	myb domain protein 111	Member of the R2R3 factor gene family.myb domain protein 111 (MYB111); CONTAINS InterPro DOMAIN/s: SANT, DNA-binding (InterPro:IPR001005), Homeodomain-like (InterPro:IPR009057), Myb, DNA-binding (InterPro:IPR014778), HTH transcriptional regulator, Myb-type, DNA-binding (InterPro:IPR017930), Homeodomain-related (InterPro:IPR012287), Myb transcription factor (InterPro:IPR015495); BEST Arabidopsis t…
1951	AT4G15480	-1.62367	-3.08157	2.3748	5.16966e-10	2.14122e-08	UDP-Glycosyltransferase superfamily protein	Encodes a protein that might have sinapic acid:UDP-glucose glucosyltransferase activity.UGT84A1; CONTAINS InterPro DOMAIN/s: UDP-glucuronosyl/UDP-glucosyltransferase (InterPro:IPR002213); BEST Arabidopsis thaliana protein match is: UDP-Glycosyltransferase superfamily protein (TAIR:AT4G15490.1); Has 7986 Blast hits to 7909 proteins in 477 species: Archae - 0; Bacteria - 354; Metazoa - 2305; Fungi …
1652	AT3G49780	-1.61914	-3.07191	3.88846	5.1403e-20	6.16097e-18	phytosulfokine 4 precursor	Phytosulfokine 3 precursor, coding for a unique plant peptide growth factor. Plants overexpressing this gene (under a 35S promoter), develop normal cotyledons and hypocotyls but their growth, in particular that of their roots, was faster than that of wildtype.phytosulfokine 4 precursor (PSK4); FUNCTIONS IN: growth factor activity; INVOLVED IN: cell proliferation, cell differentiation, response to…
698	AT1G75040	-1.60066	-3.03282	2.62061	6.36553e-14	4.08267e-12	pathogenesis-related gene 5	Thaumatin-like protein involved in response to pathogens. mRNA level of the PR-5 gene (At1g75040)is significantly changed after cutting the inflorescence stem indicating the existence of a network of signal transducing pathways as other stress-regulated genes (At5g01410, At3g17800, At1g29930)do not response to the treatment.pathogenesis-related gene 5 (PR5); FUNCTIONS IN: molecular_function unkno…
446	AT1G52030	-1.59733	-3.02583	1.97124	1.68123e-07	4.32185e-06	myrosinase-binding protein 2	Similar to myrosinase binding proteins which may be involved in metabolizing glucosinolates and forming defense compounds to protect against herbivory. Also similar to lectins and other agglutinating factors. Expressed only in flowers.myrosinase-binding protein 2 (MBP2); FUNCTIONS IN: sugar binding, thioglucosidase binding; INVOLVED IN: flower development, cell adhesion, response to wounding, def…
2610	AT5G38710	-1.59101	-3.01261	2.2575	2.02747e-10	8.9794e-09	Methylenetetrahydrofolate reductase family protein	Methylenetetrahydrofolate reductase family protein; FUNCTIONS IN: proline dehydrogenase activity; INVOLVED IN: oxidation reduction, proline catabolic process, glutamate biosynthetic process; EXPRESSED IN: 21 plant structures; EXPRESSED DURING: 12 growth stages; CONTAINS InterPro DOMAIN/s: Proline dehydrogenase (InterPro:IPR002872), Proline oxidase (InterPro:IPR015659); BEST Arabidopsis thaliana p…
2845	AT5G62210	-1.57081	-2.97072	4.55491	2.07249e-31	5.67772e-29	Embryo-specific protein 3, (ATS3)	Embryo-specific protein 3, (ATS3); CONTAINS InterPro DOMAIN/s: Lipase/lipooxygenase, PLAT/LH2 (InterPro:IPR008976), Embryo-specific 3 (InterPro:IPR010417); BEST Arabidopsis thaliana protein match is: seed gene 3 (TAIR:AT5G07190.1); Has 13635 Blast hits to 5538 proteins in 466 species: Archae - 12; Bacteria - 1109; Metazoa - 3835; Fungi - 1100; Plants - 4139; Viruses - 1069; Other Eukaryotes - 237…
2183	AT4G33070	-1.56525	-2.9593	4.16608	7.87473e-28	1.64145e-25	Thiamine pyrophosphate dependent pyruvate decarboxylase family protein	Thiamine pyrophosphate dependent pyruvate decarboxylase family protein; FUNCTIONS IN: in 6 functions; LOCATED IN: membrane; EXPRESSED IN: 11 plant structures; EXPRESSED DURING: 4 anthesis, C globular stage, F mature embryo stage, petal differentiation and expansion stage, E expanded cotyledon stage; CONTAINS InterPro DOMAIN/s: TPP-binding enzyme, conserved site (InterPro:IPR000399), Thiamine pyro…
1096	AT2G39510	-1.56113	-2.95086	2.07942	1.15086e-07	3.07928e-06	nodulin MtN21 /EamA-like transporter family protein	nodulin MtN21 /EamA-like transporter family protein; FUNCTIONS IN: molecular_function unknown; INVOLVED IN: biological_process unknown; LOCATED IN: endomembrane system, membrane; EXPRESSED IN: 15 plant structures; EXPRESSED DURING: 6 growth stages; CONTAINS InterPro DOMAIN/s: Protein of unknown function DUF6, transmembrane (InterPro:IPR000620); BEST Arabidopsis thaliana protein match is: nodulin …
1610	AT3G46270	-1.55338	-2.93505	1.45486	8.15258e-07	1.82643e-05	receptor protein kinase-related	receptor protein kinase-related; FUNCTIONS IN: molecular_function unknown; INVOLVED IN: biological_process unknown; LOCATED IN: plasma membrane; EXPRESSED IN: root; BEST Arabidopsis thaliana protein match is: protein kinase-related (TAIR:AT3G46280.1); Has 3538 Blast hits to 1609 proteins in 216 species: Archae - 2; Bacteria - 529; Metazoa - 1458; Fungi - 254; Plants - 829; Viruses - 17; Other Euk…
2403	AT5G12340	-1.552	-2.93223	1.07836	2.76057e-05	0.000425772		unknown protein; BEST Arabidopsis thaliana protein match is: unknown protein (TAIR:AT1G28190.1); Has 30201 Blast hits to 17322 proteins in 780 species: Archae - 12; Bacteria - 1396; Metazoa - 17338; Fungi - 3422; Plants - 5037; Viruses - 0; Other Eukaryotes - 2996 (source: NCBI BLink).
1268	AT3G04510	-1.55132	-2.93084	1.04202	0.000210391	0.00252641	Protein of unknown function (DUF640)	LIGHT SENSITIVE HYPOCOTYLS 2 (LSH2); FUNCTIONS IN: molecular_function unknown; INVOLVED IN: biological_process unknown; LOCATED IN: chloroplast; EXPRESSED IN: 12 plant structures; EXPRESSED DURING: 4 leaf senescence stage, petal differentiation and expansion stage; CONTAINS InterPro DOMAIN/s: Protein of unknown function DUF640 (InterPro:IPR006936); BEST Arabidopsis thaliana protein match is: Prot…
297	AT1G24580	-1.54818	-2.92448	0.900786	0.000247817	0.00290489	RING/U-box superfamily protein	RING/U-box superfamily protein; FUNCTIONS IN: zinc ion binding; LOCATED IN: endomembrane system; CONTAINS InterPro DOMAIN/s: Zinc finger, RING-type (InterPro:IPR001841), Zinc finger, C3HC4 RING-type (InterPro:IPR018957); BEST Arabidopsis thaliana protein match is: RING/U-box superfamily protein (TAIR:AT1G67856.1); Has 35333 Blast hits to 34131 proteins in 2444 species: Archae - 798; Bacteria - 22…
313	AT1G26790	-1.54587	-2.9198	1.68734	1.28443e-07	3.3881e-06	Dof-type zinc finger DNA-binding family protein	Dof-type zinc finger DNA-binding family protein; FUNCTIONS IN: DNA binding, sequence-specific DNA binding transcription factor activity; INVOLVED IN: regulation of transcription; LOCATED IN: endomembrane system; EXPRESSED IN: stem; CONTAINS InterPro DOMAIN/s: Zinc finger, Dof-type (InterPro:IPR003851); BEST Arabidopsis thaliana protein match is: Dof-type zinc finger DNA-binding family protein (TA…
152	AT1G13650	-1.54362	-2.91525	4.373	3.79831e-28	8.00443e-26		BEST Arabidopsis thaliana protein match is: 18S pre-ribosomal assembly protein gar2-related (TAIR:AT2G03810.4); Has 3688 Blast hits to 1629 proteins in 255 species: Archae - 22; Bacteria - 222; Metazoa - 684; Fungi - 292; Plants - 62; Viruses - 14; Other Eukaryotes - 2392 (source: NCBI BLink).
117	AT1G10370	-1.54255	-2.91309	5.25665	4.2944e-50	2.65657e-47	Glutathione S-transferase family protein	EARLY-RESPONSIVE TO DEHYDRATION 9 (ERD9); FUNCTIONS IN: glutathione transferase activity; INVOLVED IN: response to water deprivation, response to karrikin, toxin catabolic process; LOCATED IN: chloroplast, cytoplasm; EXPRESSED IN: 21 plant structures; EXPRESSED DURING: 14 growth stages; CONTAINS InterPro DOMAIN/s: Thioredoxin fold (InterPro:IPR012335), Glutathione S-transferase, C-terminal (Inter…
571	AT1G65060	-1.5154	-2.85879	5.65131	2.76299e-58	3.31162e-55	4-coumarate:CoA ligase 3	encodes an isoform of 4-coumarate:CoA ligase (4CL), which is involved in the last step of the general phenylpropanoid pathway. mRNA levels are not induced in response to wounding or to fungal infection by P. parasitica. mRNA is expressed in flowers, to a lesser degree in mature leaves and siliques and marginally in seedling roots and bolting stems of mature plants. The catalytic efficiency was in…
1326	AT3G09450	-1.50842	-2.84499	1.14722	5.76231e-05	0.000816732		CONTAINS InterPro DOMAIN/s: Fusaric acid resistance protein, conserved region (InterPro:IPR006726); BEST Arabidopsis thaliana protein match is: unknown protein (TAIR:AT2G28780.1); Has 503 Blast hits to 494 proteins in 215 species: Archae - 0; Bacteria - 423; Metazoa - 0; Fungi - 0; Plants - 65; Viruses - 0; Other Eukaryotes - 15 (source: NCBI BLink).
372	AT1G33102	-1.50238	-2.83309	1.17196	3.07954e-05	0.00046982		unknown protein; FUNCTIONS IN: molecular_function unknown; INVOLVED IN: biological_process unknown; LOCATED IN: cellular_component unknown; Has 30201 Blast hits to 17322 proteins in 780 species: Archae - 12; Bacteria - 1396; Metazoa - 17338; Fungi - 3422; Plants - 5037; Viruses - 0; Other Eukaryotes - 2996 (source: NCBI BLink).
2420	AT5G13930	-1.49825	-2.825	8.24983	9.84888e-89	3.77744e-85	Chalcone and stilbene synthase family protein	Encodes chalcone synthase (CHS), a key enzyme involved in the biosynthesis of flavonoids. Required for the accumulation of purple anthocyanins in leaves and stems. Also involved in the regulation of auxin transport and the modulation of root gravitropism.TRANSPARENT TESTA 4 (TT4); FUNCTIONS IN: naringenin-chalcone synthase activity; INVOLVED IN: in 11 processes; LOCATED IN: plant-type vacuole mem…
1590	AT3G44300	-1.48452	-2.79825	4.01224	9.84989e-24	1.54829e-21	nitrilase 2	Encodes an enzyme that catalyzes the hydrolysis of indole-3-acetonitrile (IAN) to indole-3-acetic acid (IAA) (nitrile aminohydrolase, EC 3.5.5.1) and IAN to indole-3-acetamide (IAM) at lower levels. Mutants have reduced sensitivity to IAN and are sensitive to IAA. This enzyme likely participates in other non-auxin-related metabolic pathways.nitrilase 2 (NIT2); FUNCTIONS IN: indole-3-acetonitrile …
768	AT1G80240	-1.48052	-2.7905	4.24735	1.71741e-19	1.92601e-17	Protein of unknown function, DUF642	Protein of unknown function, DUF642; CONTAINS InterPro DOMAIN/s: Protein of unknown function DUF642 (InterPro:IPR006946); BEST Arabidopsis thaliana protein match is: Protein of unknown function, DUF642 (TAIR:AT5G25460.1); Has 387 Blast hits to 327 proteins in 22 species: Archae - 0; Bacteria - 6; Metazoa - 0; Fungi - 0; Plants - 381; Viruses - 0; Other Eukaryotes - 0 (source: NCBI BLink).
1639	AT3G48700	-1.47152	-2.77315	2.07835	7.92802e-09	2.56384e-07	carboxyesterase 13	carboxyesterase 13 (CXE13); FUNCTIONS IN: hydrolase activity; INVOLVED IN: metabolic process; LOCATED IN: cellular_component unknown; EXPRESSED IN: 6 plant structures; EXPRESSED DURING: F mature embryo stage, petal differentiation and expansion stage, E expanded cotyledon stage, D bilateral stage; CONTAINS InterPro DOMAIN/s: Lipase, GDXG, active site (InterPro:IPR002168), Alpha/beta hydrolase fol…
2214	AT4G35190	-1.45458	-2.74077	0.63956	0.000981652	0.00936574	Putative lysine decarboxylase family protein	Putative lysine decarboxylase family protein; CONTAINS InterPro DOMAIN/s: Conserved hypothetical protein CHP00730 (InterPro:IPR005269); BEST Arabidopsis thaliana protein match is: lysine decarboxylase family protein (TAIR:AT2G37210.1); Has 30201 Blast hits to 17322 proteins in 780 species: Archae - 12; Bacteria - 1396; Metazoa - 17338; Fungi - 3422; Plants - 5037; Viruses - 0; Other Eukaryotes - …
2792	AT5G57190	-1.44927	-2.73071	1.27427	5.39205e-05	0.00077282	phosphatidylserine decarboxylase 2	Encodes the minor form of the two non-mitochondrail phosphatidylserine decarboxylase. The gene expression level is very low. Located at the tonoplast.phosphatidylserine decarboxylase 2 (PSD2); FUNCTIONS IN: phosphatidylserine decarboxylase activity; INVOLVED IN: N-terminal protein myristoylation, phospholipid biosynthetic process; LOCATED IN: plant-type vacuole membrane; EXPRESSED IN: 13 plant st…
982	AT2G30766	-1.44599	-2.7245	5.97883	3.6454e-30	8.8491e-28		unknown protein; FUNCTIONS IN: molecular_function unknown; INVOLVED IN: biological_process unknown; LOCATED IN: cellular_component unknown; Has 30201 Blast hits to 17322 proteins in 780 species: Archae - 12; Bacteria - 1396; Metazoa - 17338; Fungi - 3422; Plants - 5037; Viruses - 0; Other Eukaryotes - 2996 (source: NCBI BLink).
2069	AT4G24540	-1.43549	-2.70474	1.98729	1.33332e-07	3.49506e-06	AGAMOUS-like 24	Encodes a MADS-box protein involved in flowering. Regulates the expression of SOC1 and is also upregulated by SOC1. Binds with IMK3 kinase domain. Phosphorylated by IMK3; likely to be a target for IMK3 kinase domain.AGAMOUS-like 24 (AGL24); FUNCTIONS IN: sequence-specific DNA binding, protein homodimerization activity, protein heterodimerization activity, sequence-specific DNA binding transcripti…
1909	AT4G12500	-1.43178	-2.69779	3.10634	7.60346e-15	5.44073e-13	Bifunctional inhibitor/lipid-transfer protein/seed storage 2S albumin superfamily protein	Bifunctional inhibitor/lipid-transfer protein/seed storage 2S albumin superfamily protein; FUNCTIONS IN: lipid binding; INVOLVED IN: lipid transport; EXPRESSED IN: hypocotyl, leaf; EXPRESSED DURING: LP.04 four leaves visible; CONTAINS InterPro DOMAIN/s: Bifunctional inhibitor/plant lipid transfer protein/seed storage (InterPro:IPR016140), Plant lipid transfer protein/seed storage/trypsin-alpha am…
447	AT1G52040	-1.40747	-2.65272	2.061	1.45384e-05	0.000240348	myrosinase-binding protein 1	Encodes myrosinase-binding protein expressed in flowers.myrosinase-binding protein 1 (MBP1); INVOLVED IN: defense response; LOCATED IN: nucleus, vacuole; EXPRESSED IN: vascular tissue, fruit, flower, leaf; EXPRESSED DURING: seedling growth, seed development stages; CONTAINS InterPro DOMAIN/s: Mannose-binding lectin (InterPro:IPR001229); BEST Arabidopsis thaliana protein match is: myrosinase-bindi…
983	AT2G30770	-1.39826	-2.63584	4.42856	3.92185e-24	6.42815e-22	cytochrome P450, family 71, subfamily A, polypeptide 13	putative cytochrome P450cytochrome P450, family 71, subfamily A, polypeptide 13 (CYP71A13); CONTAINS InterPro DOMAIN/s: Cytochrome P450 (InterPro:IPR001128), Cytochrome P450, E-class, group I (InterPro:IPR002401), Cytochrome P450, conserved site (InterPro:IPR017972); BEST Arabidopsis thaliana protein match is: cytochrome P450, family 71, subfamily A, polypeptide 12 (TAIR:AT2G30750.1); Has 35333 B…
2513	AT5G22020	-1.39392	-2.62792	4.43033	2.80687e-29	6.25899e-27	Calcium-dependent phosphotriesterase superfamily protein	Calcium-dependent phosphotriesterase superfamily protein; FUNCTIONS IN: strictosidine synthase activity; INVOLVED IN: alkaloid biosynthetic process, biosynthetic process; LOCATED IN: endomembrane system; CONTAINS InterPro DOMAIN/s: Strictosidine synthase (InterPro:IPR004141), Strictosidine synthase, conserved region (InterPro:IPR018119), Six-bladed beta-propeller, TolB-like (InterPro:IPR011042); …
228	AT1G19640	-1.37682	-2.59695	1.92249	2.88771e-06	5.80639e-05	jasmonic acid carboxyl methyltransferase	Encodes a S-adenosyl-L-methionine:jasmonic acid carboxyl methyltransferase that catalyzes the formation of methyljasmonate from jasmonic acid. Its expression is induced in response to wounding or methyljasmonate treatment.jasmonic acid carboxyl methyltransferase (JMT); CONTAINS InterPro DOMAIN/s: SAM dependent carboxyl methyltransferase (InterPro:IPR005299); BEST Arabidopsis thaliana protein matc…
380	AT1G35310	-1.37549	-2.59456	1.3349	8.47568e-05	0.00115603	MLP-like protein 168	MLP-like protein 168 (MLP168); FUNCTIONS IN: molecular_function unknown; INVOLVED IN: response to biotic stimulus, defense response; LOCATED IN: cellular_component unknown; EXPRESSED IN: 13 plant structures; EXPRESSED DURING: LP.04 four leaves visible, 4 anthesis, C globular stage, petal differentiation and expansion stage; CONTAINS InterPro DOMAIN/s: Bet v I allergen (InterPro:IPR000916); BEST A…
678	AT1G73325	-1.37312	-2.5903	0.640191	0.00711994	0.0476743	Kunitz family trypsin and protease inhibitor protein	Kunitz family trypsin and protease inhibitor protein; FUNCTIONS IN: endopeptidase inhibitor activity; INVOLVED IN: biological_process unknown; LOCATED IN: endomembrane system; CONTAINS InterPro DOMAIN/s: Proteinase inhibitor I3, Kunitz legume (InterPro:IPR002160), Kunitz inhibitor ST1-like (InterPro:IPR011065); BEST Arabidopsis thaliana protein match is: drought-repressed 4 (TAIR:AT1G73330.1); Ha…
2063	AT4G24110	-1.36935	-2.58355	1.56574	4.63935e-06	8.75678e-05		unknown protein; Has 76 Blast hits to 76 proteins in 13 species: Archae - 0; Bacteria - 0; Metazoa - 1; Fungi - 0; Plants - 75; Viruses - 0; Other Eukaryotes - 0 (source: NCBI BLink).
2644	AT5G42760	-1.36795	-2.58104	4.50113	7.7766e-31	1.93678e-28	Leucine carboxyl methyltransferase	Leucine carboxyl methyltransferase; FUNCTIONS IN: methyltransferase activity; INVOLVED IN: biological_process unknown; LOCATED IN: cellular_component unknown; EXPRESSED IN: 21 plant structures; EXPRESSED DURING: 13 growth stages; CONTAINS InterPro DOMAIN/s: Conserved hypothetical protein CHP00027, methylltransferase (InterPro:IPR011610), Leucine carboxyl methyltransferase (InterPro:IPR007213); Ha…
2066	AT4G24340	-1.35571	-2.55923	1.82839	1.80307e-06	3.79139e-05	Phosphorylase superfamily protein	Phosphorylase superfamily protein; FUNCTIONS IN: catalytic activity; INVOLVED IN: nucleoside metabolic process; LOCATED IN: endomembrane system; CONTAINS InterPro DOMAIN/s: Nucleoside phosphorylase (InterPro:IPR000845), Nucleoside phosphorylase, family 1 (InterPro:IPR018017); BEST Arabidopsis thaliana protein match is: Phosphorylase superfamily protein (TAIR:AT4G24350.1); Has 30201 Blast hits to …
585	AT1G66100	-1.34443	-2.5393	7.39482	3.76851e-66	5.55914e-63	Plant thionin	Predicted to encode a PR (pathogenesis-related) protein. Belongs to the plant thionin (PR-13) family with the following members: At1g66100, At5g36910, At1g72260, At2g15010, At1g12663, At1g12660.Plant thionin; FUNCTIONS IN: toxin receptor binding; INVOLVED IN: defense response; LOCATED IN: endomembrane system; EXPRESSED IN: 10 plant structures; EXPRESSED DURING: 7 growth stages; CONTAINS InterPro …
2899	AT5G66740	-1.33592	-2.52437	2.64172	2.85856e-10	1.24588e-08	Protein of unknown function (DUF620)	Protein of unknown function (DUF620); CONTAINS InterPro DOMAIN/s: Protein of unknown function DUF620 (InterPro:IPR006873); BEST Arabidopsis thaliana protein match is: Protein of unknown function (DUF620) (TAIR:AT1G75160.1); Has 213 Blast hits to 212 proteins in 19 species: Archae - 0; Bacteria - 2; Metazoa - 0; Fungi - 0; Plants - 211; Viruses - 0; Other Eukaryotes - 0 (source: NCBI BLink).
2707	AT5G48010	-1.33203	-2.51756	4.70158	8.44586e-17	7.46388e-15	thalianol synthase 1	Encodes an oxidosqualene cyclase involved in the biosynthesis of thalianol, a tricyclic triterpenoid of unknown function. Overexpression of THAS leads to dwarfing in the aerial tissues of Arabidopsis plants, but increases their root length. THAS is part of a small operon-like cluster of genes (with At5g48000 (THAH) and At5g47990 (THAD)) involved in thalianol metabolism.thalianol synthase 1 (THAS1…
2463	AT5G17860	-1.32723	-2.5092	1.75033	7.47935e-05	0.0010371	calcium exchanger 7	calcium exchanger 7 (CAX7); FUNCTIONS IN: cation:cation antiporter activity, calcium:sodium antiporter activity; INVOLVED IN: cation transport, transmembrane transport; LOCATED IN: endomembrane system, integral to membrane; EXPRESSED IN: 19 plant structures; EXPRESSED DURING: 10 growth stages; CONTAINS InterPro DOMAIN/s: Sodium/calcium exchanger membrane region (InterPro:IPR004837); BEST Arabidop…
1338	AT3G10450	-1.32698	-2.50877	3.11416	2.51731e-13	1.54231e-11	serine carboxypeptidase-like 7	serine carboxypeptidase-like 7 (SCPL7); FUNCTIONS IN: serine-type carboxypeptidase activity; INVOLVED IN: proteolysis; LOCATED IN: endomembrane system; EXPRESSED IN: 18 plant structures; EXPRESSED DURING: 11 growth stages; CONTAINS InterPro DOMAIN/s: Peptidase S10, serine carboxypeptidase (InterPro:IPR001563); BEST Arabidopsis thaliana protein match is: serine carboxypeptidase-like 3 (TAIR:AT1G73…
1565	AT3G28540	-1.32083	-2.49809	1.69837	7.33035e-06	0.000130888	P-loop containing nucleoside triphosphate hydrolases superfamily protein	P-loop containing nucleoside triphosphate hydrolases superfamily protein; FUNCTIONS IN: nucleoside-triphosphatase activity, ATPase activity, nucleotide binding, ATP binding; EXPRESSED IN: 11 plant structures; EXPRESSED DURING: 9 growth stages; CONTAINS InterPro DOMAIN/s: ATPase, AAA-type, core (InterPro:IPR003959), ATPase, AAA+ type, core (InterPro:IPR003593); BEST Arabidopsis thaliana protein ma…
2393	AT5G10946	-1.31825	-2.49363	1.13786	0.000234588	0.00276842		unknown protein; FUNCTIONS IN: molecular_function unknown; INVOLVED IN: biological_process unknown; LOCATED IN: endomembrane system; Has 30201 Blast hits to 17322 proteins in 780 species: Archae - 12; Bacteria - 1396; Metazoa - 17338; Fungi - 3422; Plants - 5037; Viruses - 0; Other Eukaryotes - 2996 (source: NCBI BLink).
827	AT2G15490	-1.31638	-2.4904	3.73157	6.96944e-15	5.04351e-13	UDP-glycosyltransferase 73B4	UDP-glycosyltransferase 73B4 (UGT73B4); FUNCTIONS IN: quercetin 3-O-glucosyltransferase activity, UDP-glycosyltransferase activity, quercetin 7-O-glucosyltransferase activity, UDP-glucosyltransferase activity, transferase activity, transferring glycosyl groups; INVOLVED IN: response to other organism; LOCATED IN: endomembrane system; EXPRESSED IN: root; CONTAINS InterPro DOMAIN/s: UDP-glucuronosy…
1933	AT4G14090	-1.30516	-2.47111	4.13266	9.60528e-21	1.23625e-18	UDP-Glycosyltransferase superfamily protein	The At4g14090 encodes a anthocyanidin 5-O-glucosyltransferase specifically glucosylating the 5-position of the flavonoid A-ring.UDP-Glycosyltransferase superfamily protein; FUNCTIONS IN: UDP-glycosyltransferase activity, UDP-glucosyltransferase activity, anthocyanin 5-O-glucosyltransferase activity; INVOLVED IN: metabolic process; LOCATED IN: mitochondrion; EXPRESSED IN: 14 plant structures; EXPR…
979	AT2G30370	-1.30427	-2.46959	0.9487	0.000651262	0.00663264	allergen-related	Encodes a small, potentially secreted protein that acts as an inhibitor of stomatal production though likely not through direct interaction with the TMM receptor. It is homologous to known stomatal regulators EPF1 and EPF2.CHALLAH (CHAL); BEST Arabidopsis thaliana protein match is: unknown protein (TAIR:AT4G14723.1); Has 273 Blast hits to 271 proteins in 19 species: Archae - 0; Bacteria - 0; Meta…
1829	AT4G01870	-1.28937	-2.44422	5.21567	1.03359e-19	1.1869e-17	tolB protein-related	tolB protein-related; FUNCTIONS IN: molecular_function unknown; INVOLVED IN: response to cyclopentenone; LOCATED IN: membrane; EXPRESSED IN: 22 plant structures; EXPRESSED DURING: 13 growth stages; CONTAINS InterPro DOMAIN/s: WD40-like Beta Propeller (InterPro:IPR011659), Peptidase S9B, dipeptidylpeptidase IV N-terminal (InterPro:IPR002469), Six-bladed beta-propeller, TolB-like (InterPro:IPR01104…
2031	AT4G22470	-1.26918	-2.41025	2.89469	6.09748e-10	2.50388e-08	protease inhibitor/seed storage/lipid transfer protein (LTP) family protein	protease inhibitor/seed storage/lipid transfer protein (LTP) family protein; FUNCTIONS IN: lipid binding; INVOLVED IN: lipid transport; LOCATED IN: endomembrane system; EXPRESSED IN: embryo, hypocotyl, sepal, stamen; EXPRESSED DURING: 4 anthesis, C globular stage, petal differentiation and expansion stage; CONTAINS InterPro DOMAIN/s: Bifunctional inhibitor/plant lipid transfer protein/seed storag…
2062	AT4G24010	-1.26775	-2.40785	1.26763	0.000199005	0.00240322	cellulose synthase like G1	encodes a protein similar to cellulose synthasecellulose synthase like G1 (CSLG1); FUNCTIONS IN: cellulose synthase activity, transferase activity, transferring glycosyl groups, transferase activity; INVOLVED IN: cellulose biosynthetic process, polysaccharide biosynthetic process; LOCATED IN: membrane; EXPRESSED IN: hypocotyl, sepal, male gametophyte, flower, carpel; EXPRESSED DURING: 4 anthesis,…
1564	AT3G28345	-1.26556	-2.4042	4.87646	6.49001e-31	1.65945e-28	ABC transporter family protein	ABC transporter family protein; FUNCTIONS IN: ATPase activity, coupled to transmembrane movement of substances; INVOLVED IN: transport, transmembrane transport; LOCATED IN: plasma membrane; EXPRESSED IN: shoot apex, inflorescence meristem, cotyledon, hypocotyl, flower; EXPRESSED DURING: petal differentiation and expansion stage; CONTAINS InterPro DOMAIN/s: ATPase, AAA+ type, core (InterPro:IPR003…
113	AT1G09500	-1.26555	-2.4042	2.46728	9.2241e-09	2.97295e-07	NAD(P)-binding Rossmann-fold superfamily protein	similar to Eucalyptus gunnii alcohol dehydrogenase of unknown physiological function (GI:1143445), Vigna unguiculata (gi:1854445), NOT a cinnamyl-alcohol dehydrogenaseNAD(P)-binding Rossmann-fold superfamily protein; FUNCTIONS IN: alcohol dehydrogenase (NAD) activity, cinnamyl-alcohol dehydrogenase activity; INVOLVED IN: lignin biosynthetic process, cellular metabolic process, metabolic process; …
2194	AT4G33720	-1.25889	-2.39311	1.09453	0.00385498	0.0290822	CAP (Cysteine-rich secretory proteins, Antigen 5, and Pathogenesis-related 1 protein) superfamily protein	CAP (Cysteine-rich secretory proteins, Antigen 5, and Pathogenesis-related 1 protein) superfamily protein; FUNCTIONS IN: molecular_function unknown; INVOLVED IN: biological_process unknown; LOCATED IN: endomembrane system, extracellular region; EXPRESSED IN: root; CONTAINS InterPro DOMAIN/s: Allergen V5/Tpx-1 related, conserved site (InterPro:IPR018244), Allergen V5/Tpx-1 related (InterPro:IPR001…
905	AT2G23010	-1.25532	-2.3872	2.97672	3.53683e-10	1.50218e-08	serine carboxypeptidase-like 9	serine carboxypeptidase-like 9 (SCPL9); FUNCTIONS IN: serine-type carboxypeptidase activity; INVOLVED IN: proteolysis; LOCATED IN: endomembrane system; CONTAINS InterPro DOMAIN/s: Peptidase S10, serine carboxypeptidase (InterPro:IPR001563); BEST Arabidopsis thaliana protein match is: sinapoylglucose 1 (TAIR:AT2G22990.1); Has 3960 Blast hits to 3883 proteins in 456 species: Archae - 0; Bacteria - …
832	AT2G16060	-1.25187	-2.3815	4.16984	1.96773e-21	2.63882e-19	hemoglobin 1	Encodes a class 1 nonsymbiotic hemoglobin induced by low oxygen levels with very high oxygen affinity. It is not likely to be a hemoglobin transporter because of its extremely high affinity for oxygen.hemoglobin 1 (HB1); FUNCTIONS IN: oxygen binding; INVOLVED IN: response to hypoxia; LOCATED IN: cell wall, plasma membrane; EXPRESSED IN: 22 plant structures; EXPRESSED DURING: 14 growth stages; CON…
942	AT2G26010	-1.24118	-2.36391	1.74444	7.74129e-05	0.00107188	plant defensin 1.3	Predicted to encode a PR (pathogenesis-related) protein. Belongs to the plant defensin (PDF) family with the following members: At1g75830/PDF1.1, At5g44420/PDF1.2a, At2g26020/PDF1.2b, At5g44430/PDF1.2c, At2g26010/PDF1.3, At1g19610/PDF1.4, At1g55010/PDF1.5, At2g02120/PDF2.1, At2g02100/PDF2.2, At2g02130/PDF2.3, At1g61070/PDF2.4, At5g63660/PDF2.5, At2g02140/PDF2.6, At5g38330/PDF3.1 and At4g30070/PDF…
24	AT1G02920	-1.22817	-2.34269	4.9704	9.72488e-30	2.27432e-27	glutathione S-transferase 7	Encodes glutathione transferase belonging to the phi class of GSTs. Naming convention according to Wagner et al. (2002).glutathione S-transferase 7 (GSTF7); FUNCTIONS IN: glutathione transferase activity, copper ion binding, cobalt ion binding, glutathione binding; INVOLVED IN: defense response to fungus, incompatible interaction, response to cadmium ion, response to salt stress, defense response…
1000	AT2G32530	-1.22453	-2.3368	4.0372	2.16303e-20	2.69354e-18	cellulose synthase-like B3	encodes a gene similar to cellulose synthasecellulose synthase-like B3 (CSLB03); FUNCTIONS IN: cellulose synthase activity, transferase activity, transferring glycosyl groups, transferase activity; INVOLVED IN: cellulose biosynthetic process, polysaccharide biosynthetic process; LOCATED IN: membrane; CONTAINS InterPro DOMAIN/s: Cellulose synthase (InterPro:IPR005150); BEST Arabidopsis thaliana pr…
592	AT1G66760	-1.2236	-2.33529	2.84953	3.30029e-09	1.14863e-07	MATE efflux family protein	MATE efflux family protein; FUNCTIONS IN: antiporter activity, drug transmembrane transporter activity, transporter activity; INVOLVED IN: response to wounding; LOCATED IN: membrane; EXPRESSED IN: 17 plant structures; EXPRESSED DURING: 11 growth stages; CONTAINS InterPro DOMAIN/s: MATE family transporter related protein (InterPro:IPR015521), Multi antimicrobial extrusion protein MatE (InterPro:IP…
1047	AT2G36590	-1.2197	-2.32898	2.06152	1.20799e-05	0.000203922	proline transporter 3	Encodes a proline transporter with affinity for gly betaine, proline, and GABA. Protein is expressed in leaves, flowers and siliques but to a much lesser extent in roots.proline transporter 3 (ProT3); CONTAINS InterPro DOMAIN/s: Amino acid transporter, transmembrane (InterPro:IPR013057); BEST Arabidopsis thaliana protein match is: proline transporter 1 (TAIR:AT2G39890.2); Has 1618 Blast hits to 1…
2336	AT5G05270	-1.21796	-2.32617	6.15064	4.30271e-43	2.01251e-40	Chalcone-flavanone isomerase family protein	Chalcone-flavanone isomerase family protein; FUNCTIONS IN: intramolecular lyase activity, chalcone isomerase activity; INVOLVED IN: response to karrikin; LOCATED IN: cellular_component unknown; EXPRESSED IN: 20 plant structures; EXPRESSED DURING: 13 growth stages; CONTAINS InterPro DOMAIN/s: Chalcone isomerase, subgroup (InterPro:IPR003466), Chalcone isomerase, 3-layer sandwich (InterPro:IPR01608…
1331	AT3G09940	-1.21335	-2.31876	4.87117	6.9358e-25	1.16673e-22	monodehydroascorbate reductase	Encodes a member of the monodehydroascorbate reductase gene family. Critical for a mutualistic symbiosis between the host Arabidopsis and the root colonizing fungus Piriformospora indica.monodehydroascorbate reductase (MDHAR); FUNCTIONS IN: monodehydroascorbate reductase (NADH) activity; INVOLVED IN: response to jasmonic acid stimulus, regulation of symbiosis, encompassing mutualism through paras…
1334	AT3G10150	-1.21304	-2.31825	1.82393	9.0706e-06	0.000159292	purple acid phosphatase 16	purple acid phosphatase 16 (PAP16); FUNCTIONS IN: protein serine/threonine phosphatase activity, acid phosphatase activity; INVOLVED IN: biological_process unknown; LOCATED IN: membrane; EXPRESSED IN: 15 plant structures; EXPRESSED DURING: 7 growth stages; CONTAINS InterPro DOMAIN/s: Metallophosphoesterase (InterPro:IPR004843), Phosphoesterase At2g46880 (InterPro:IPR011230); BEST Arabidopsis thal…
1567	AT3G28740	-1.21152	-2.31582	4.87479	1.81112e-23	2.7565e-21	Cytochrome P450 superfamily protein	Encodes a member of the cytochrome p450 family. Expression is upregulated in response to cis-jasmonate treatment. Overexpression induces synthesis of volatile compounds that affect chemical ecology and insect interactions.CYP81D1; FUNCTIONS IN: electron carrier activity, monooxygenase activity, iron ion binding, oxygen binding, heme binding; INVOLVED IN: response to cyclopentenone, defense respon…
2300	AT5G02580	-1.20786	-2.30995	1.46214	0.000212509	0.00254705	Plant protein 1589 of unknown function	Plant protein 1589 of unknown function; CONTAINS InterPro DOMAIN/s: Conserved hypothetical protein CHP01589, plant (InterPro:IPR006476); BEST Arabidopsis thaliana protein match is: Plant protein 1589 of unknown function (TAIR:AT3G55240.1); Has 206 Blast hits to 206 proteins in 21 species: Archae - 0; Bacteria - 0; Metazoa - 0; Fungi - 0; Plants - 202; Viruses - 0; Other Eukaryotes - 4 (source: NC…
1784	AT3G61898	-1.19925	-2.2962	0.817628	0.00325321	0.0254018		unknown protein; FUNCTIONS IN: molecular_function unknown; INVOLVED IN: biological_process unknown; LOCATED IN: mitochondrion; Has 35333 Blast hits to 34131 proteins in 2444 species: Archae - 798; Bacteria - 22429; Metazoa - 974; Fungi - 991; Plants - 531; Viruses - 0; Other Eukaryotes - 9610 (source: NCBI BLink).
1481	AT3G21890	-1.1964	-2.29167	1.36368	0.000326655	0.00367159	B-box type zinc finger family protein	B-box type zinc finger family protein; FUNCTIONS IN: sequence-specific DNA binding transcription factor activity, zinc ion binding; INVOLVED IN: response to UV-B, regulation of transcription; LOCATED IN: intracellular; EXPRESSED IN: 18 plant structures; EXPRESSED DURING: 7 growth stages; CONTAINS InterPro DOMAIN/s: Zinc finger, B-box (InterPro:IPR000315); BEST Arabidopsis thaliana protein match i…
1617	AT3G46900	-1.18709	-2.27693	3.2055	2.06333e-08	6.31075e-07	copper transporter 2	encodes a member of copper transporter family and functionally complements a high affinity copper transporter mutant in yeastcopper transporter 2 (COPT2); FUNCTIONS IN: copper ion transmembrane transporter activity, high affinity copper ion transmembrane transporter activity; INVOLVED IN: copper ion transport, high-affinity copper ion transport; LOCATED IN: anchored to plasma membrane; EXPRESSED …
2602	AT5G38120	-1.18367	-2.27154	0.742937	0.00717003	0.0479044	AMP-dependent synthetase and ligase family protein	AMP-dependent synthetase and ligase family protein; FUNCTIONS IN: 4-coumarate-CoA ligase activity; INVOLVED IN: metabolic process; EXPRESSED IN: 17 plant structures; EXPRESSED DURING: 9 growth stages; CONTAINS InterPro DOMAIN/s: AMP-binding, conserved site (InterPro:IPR020845), AMP-dependent synthetase/ligase (InterPro:IPR000873); BEST Arabidopsis thaliana protein match is: AMP-dependent syntheta…
972	AT2G29490	-1.17659	-2.26041	2.91278	6.71399e-08	1.86871e-06	glutathione S-transferase TAU 1	Encodes glutathione transferase belonging to the tau class of GSTs. Naming convention according to Wagner et al. (2002).glutathione S-transferase TAU 1 (GSTU1); CONTAINS InterPro DOMAIN/s: Thioredoxin fold (InterPro:IPR012335), Glutathione S-transferase, C-terminal (InterPro:IPR004046), Glutathione S-transferase, C-terminal-like (InterPro:IPR010987), Glutathione S-transferase/chloride channel, C-…
1723	AT3G55110	-1.17623	-2.25986	3.59685	4.60734e-15	3.42461e-13	ABC-2 type transporter family protein	ABC-2 type transporter family protein; FUNCTIONS IN: ATPase activity, coupled to transmembrane movement of substances; LOCATED IN: membrane; EXPRESSED IN: 21 plant structures; EXPRESSED DURING: 12 growth stages; CONTAINS InterPro DOMAIN/s: ATPase, AAA+ type, core (InterPro:IPR003593), ABC transporter-like (InterPro:IPR003439), ABC-2 type transporter (InterPro:IPR013525), ABC transporter, conserve…
38	AT1G03940	-1.17537	-2.2585	3.52756	6.15502e-11	2.90012e-09	HXXXD-type acyl-transferase family protein	HXXXD-type acyl-transferase family protein; FUNCTIONS IN: transferase activity, transferring acyl groups other than amino-acyl groups, transferase activity; INVOLVED IN: biological_process unknown; LOCATED IN: cellular_component unknown; CONTAINS InterPro DOMAIN/s: Transferase (InterPro:IPR003480); BEST Arabidopsis thaliana protein match is: HXXXD-type acyl-transferase family protein (TAIR:AT1G03…
505	AT1G56430	-1.17349	-2.25557	5.14123	5.35857e-30	1.28452e-27	nicotianamine synthase 4	Encodes a protein with nicotianamine synthase activity.nicotianamine synthase 4 (NAS4); CONTAINS InterPro DOMAIN/s: Nicotianamine synthase (InterPro:IPR004298); BEST Arabidopsis thaliana protein match is: nicotianamine synthase 3 (TAIR:AT1G09240.1); Has 205 Blast hits to 202 proteins in 47 species: Archae - 24; Bacteria - 12; Metazoa - 0; Fungi - 20; Plants - 147; Viruses - 0; Other Eukaryotes - …
502	AT1G56170	-1.17146	-2.2524	3.18802	1.12999e-09	4.36011e-08	nuclear factor Y, subunit C2	Encodes a protein with similarity to a subunit of the CCAAT promoter motif binding complex of yeast.One of two members of this class (HAP5B) and expressed in vegetative and reproductive tissuesnuclear factor Y, subunit C2 (NF-YC2); CONTAINS InterPro DOMAIN/s: Transcription factor CBF/NF-Y/archaeal histone (InterPro:IPR003958), Histone-fold (InterPro:IPR009072); BEST Arabidopsis thaliana protein m…
2411	AT5G13170	-1.17138	-2.25227	2.36805	2.40658e-07	6.00248e-06	senescence-associated gene 29	senescence-associated gene 29 (SAG29); LOCATED IN: endomembrane system, integral to membrane, membrane; EXPRESSED IN: 13 plant structures; EXPRESSED DURING: LP.04 four leaves visible, 4 anthesis, C globular stage, petal differentiation and expansion stage; CONTAINS InterPro DOMAIN/s: MtN3/saliva-related transmembrane protein, conserved region (InterPro:IPR018169), RAG1-activating protein 1 homolo…
2661	AT5G44420	-1.16243	-2.23833	2.22928	0.00146428	0.0129882	plant defensin 1.2	Encodes an ethylene- and jasmonate-responsive plant defensin. mRNA levels are not responsive to salicylic acid treatment; although jasmonate and salicylic acid can act synergistically to enhance the expression of this gene. Belongs to the plant defensin (PDF) family with the following members: At1g75830/PDF1.1, At5g44420/PDF1.2a, At2g26020/PDF1.2b, At5g44430/PDF1.2c, At2g26010/PDF1.3, At1g19610/P…
1724	AT3G55120	-1.16063	-2.23555	5.37143	4.78304e-32	1.32934e-29	Chalcone-flavanone isomerase family protein	Catalyzes the conversion of chalcones into flavanones. Required for the accumulation of purple anthocyanins in leaves and stems.TRANSPARENT TESTA 5 (TT5); FUNCTIONS IN: chalcone isomerase activity; INVOLVED IN: response to UV, response to UV-B, response to karrikin, response to sucrose stimulus, flavonoid biosynthetic process; LOCATED IN: plant-type vacuole membrane, endoplasmic reticulum, extrin…
2359	AT5G07440	-1.15792	-2.23136	6.25534	1.80906e-38	6.54571e-36	glutamate dehydrogenase 2	Encodes the beta-subunit of the glutamate dehydrogenase. The enzyme is almost exclusively found in the mitochondria of stem and leaf companion cells.glutamate dehydrogenase 2 (GDH2); FUNCTIONS IN: in 7 functions; INVOLVED IN: response to cadmium ion, response to salt stress; LOCATED IN: mitochondrion, plasma membrane; EXPRESSED IN: 27 plant structures; EXPRESSED DURING: 16 growth stages; CONTAINS…
854	AT2G19190	-1.15706	-2.23003	1.14682	0.00125315	0.0114247	FLG22-induced receptor-like kinase 1	Receptor-like protein kinase. Involved in early defense signaling.FLG22-induced receptor-like kinase 1 (FRK1); FUNCTIONS IN: kinase activity; INVOLVED IN: defense response to bacterium; LOCATED IN: endomembrane system; EXPRESSED IN: stem, sepal, stamen; EXPRESSED DURING: 4 anthesis; CONTAINS InterPro DOMAIN/s: Protein kinase, ATP binding site (InterPro:IPR017441), Serine/threonine-protein kinase …
2682	AT5G45850	-1.15476	-2.22647	2.08737	2.69565e-06	5.4761e-05	Protein of unknown function (DUF688)	Protein of unknown function (DUF688); CONTAINS InterPro DOMAIN/s: Protein of unknown function DUF688 (InterPro:IPR007789); BEST Arabidopsis thaliana protein match is: Protein of unknown function (DUF688) (TAIR:AT4G18630.1); Has 103 Blast hits to 72 proteins in 14 species: Archae - 0; Bacteria - 0; Metazoa - 3; Fungi - 1; Plants - 89; Viruses - 0; Other Eukaryotes - 10 (source: NCBI BLink).
2601	AT5G38100	-1.14687	-2.21433	1.17816	0.00380458	0.028751	S-adenosyl-L-methionine-dependent methyltransferases superfamily protein	S-adenosyl-L-methionine-dependent methyltransferases superfamily protein; FUNCTIONS IN: methyltransferase activity; INVOLVED IN: biological_process unknown; LOCATED IN: cellular_component unknown; CONTAINS InterPro DOMAIN/s: SAM dependent carboxyl methyltransferase (InterPro:IPR005299); BEST Arabidopsis thaliana protein match is: S-adenosyl-L-methionine-dependent methyltransferases superfamily pr…
2758	AT5G53990	-1.1457	-2.21254	1.37847	0.00101951	0.00967881	UDP-Glycosyltransferase superfamily protein	UDP-Glycosyltransferase superfamily protein; FUNCTIONS IN: transferase activity, transferring glycosyl groups; INVOLVED IN: metabolic process; EXPRESSED IN: root; CONTAINS InterPro DOMAIN/s: UDP-glucuronosyl/UDP-glucosyltransferase (InterPro:IPR002213); BEST Arabidopsis thaliana protein match is: UDP-Glycosyltransferase superfamily protein (TAIR:AT1G64910.1); Has 1807 Blast hits to 1807 proteins …
2755	AT5G53450	-1.14206	-2.20696	7.71935	6.90678e-20	8.07629e-18	OBP3-responsive gene 1	OBP3-responsive gene 1 (ORG1); FUNCTIONS IN: structural molecule activity, protein kinase activity, kinase activity, ATP binding; INVOLVED IN: protein amino acid phosphorylation; LOCATED IN: chloroplast; EXPRESSED IN: 23 plant structures; EXPRESSED DURING: 13 growth stages; CONTAINS InterPro DOMAIN/s: Protein kinase, catalytic domain (InterPro:IPR000719), Serine/threonine-protein kinase PLK4 (Int…
582	AT1G65870	-1.13604	-2.19777	1.82411	2.40487e-05	0.000377709	Disease resistance-responsive (dirigent-like protein) family protein	Disease resistance-responsive (dirigent-like protein) family protein; FUNCTIONS IN: molecular_function unknown; INVOLVED IN: lignan biosynthetic process, defense response; LOCATED IN: cell wall; EXPRESSED IN: 13 plant structures; EXPRESSED DURING: 9 growth stages; CONTAINS InterPro DOMAIN/s: Plant disease resistance response protein (InterPro:IPR004265); BEST Arabidopsis thaliana protein match is…
1197	AT2G46660	-1.13061	-2.18951	1.94571	2.45035e-05	0.000383282	cytochrome P450, family 78, subfamily A, polypeptide 6	member of CYP78Acytochrome P450, family 78, subfamily A, polypeptide 6 (CYP78A6); FUNCTIONS IN: electron carrier activity, monooxygenase activity, iron ion binding, oxygen binding, heme binding; INVOLVED IN: oxidation reduction; LOCATED IN: endomembrane system; EXPRESSED IN: 13 plant structures; EXPRESSED DURING: C globular stage, 4 leaf senescence stage, petal differentiation and expansion stage…
2205	AT4G34710	-1.1235	-2.17874	6.99597	8.73264e-41	3.5631e-38	arginine decarboxylase 2	encodes a arginine decarboxylase (ADC), a rate-limiting enzyme that catalyzes the first step of polyamine (PA) biosynthesis via ADC pathway in Arabidopsis thaliana. Arabidopsis genome has two ADC paralogs, ADC1 and ADC2. ADC2 is stress-inducible (osmotic stress). Double mutant analysis showed that ADC genes are essential for the production of PA, and are required for normal seed development. Over…
2388	AT5G10210	-1.11963	-2.17291	2.04602	1.89532e-05	0.000304665		CONTAINS InterPro DOMAIN/s: C2 calcium-dependent membrane targeting (InterPro:IPR000008); BEST Arabidopsis thaliana protein match is: unknown protein (TAIR:AT5G65030.1); Has 1807 Blast hits to 1807 proteins in 277 species: Archae - 0; Bacteria - 0; Metazoa - 736; Fungi - 347; Plants - 385; Viruses - 0; Other Eukaryotes - 339 (source: NCBI BLink).
1729	AT3G55710	-1.11687	-2.16877	2.69828	2.68652e-08	8.02482e-07	UDP-Glycosyltransferase superfamily protein	UDP-Glycosyltransferase superfamily protein; FUNCTIONS IN: UDP-glycosyltransferase activity, transferase activity, transferring glycosyl groups; INVOLVED IN: metabolic process; LOCATED IN: endomembrane system; EXPRESSED IN: 17 plant structures; EXPRESSED DURING: 11 growth stages; CONTAINS InterPro DOMAIN/s: UDP-glucuronosyl/UDP-glucosyltransferase (InterPro:IPR002213); BEST Arabidopsis thaliana p…
379	AT1G35290	-1.11507	-2.16605	1.48969	0.000809113	0.00801051	Thioesterase superfamily protein	Thioesterase superfamily protein; CONTAINS InterPro DOMAIN/s: Thioesterase superfamily (InterPro:IPR006683); BEST Arabidopsis thaliana protein match is: Thioesterase superfamily protein (TAIR:AT1G35250.1); Has 1308 Blast hits to 1307 proteins in 471 species: Archae - 6; Bacteria - 942; Metazoa - 0; Fungi - 0; Plants - 80; Viruses - 0; Other Eukaryotes - 280 (source: NCBI BLink).
534	AT1G61560	-1.11066	-2.15944	3.25401	2.05593e-11	1.04858e-09	Seven transmembrane MLO family protein	A member of a large family of seven-transmembrane domain proteins specific to plants, homologs of the barley mildew resistance locus o (MLO) protein. The Arabidopsis genome contains 15 genes encoding MLO proteins, with localization in plasma membrane. Phylogenetic analysis revealed four clades of closely-related AtMLO genes. ATMLO6 belongs to the clade IV, with AtMLO2, AtMLO3 and AtMLO12. The gen…
1944	AT4G15248	-1.10472	-2.15057	1.65166	0.000156167	0.00196124	B-box type zinc finger family protein	B-box type zinc finger family protein; FUNCTIONS IN: zinc ion binding; INVOLVED IN: biological_process unknown; LOCATED IN: intracellular; CONTAINS InterPro DOMAIN/s: Zinc finger, B-box (InterPro:IPR000315); BEST Arabidopsis thaliana protein match is: B-box type zinc finger family protein (TAIR:AT3G21890.1); Has 35333 Blast hits to 34131 proteins in 2444 species: Archae - 798; Bacteria - 22429; M…
838	AT2G16890	-1.10284	-2.14777	3.8326	1.16152e-15	9.1289e-14	UDP-Glycosyltransferase superfamily protein	UDP-Glycosyltransferase superfamily protein; FUNCTIONS IN: transferase activity, transferring hexosyl groups, UDP-glycosyltransferase activity, transferase activity, transferring glycosyl groups; INVOLVED IN: metabolic process; LOCATED IN: endomembrane system; EXPRESSED IN: 17 plant structures; EXPRESSED DURING: 7 growth stages; CONTAINS InterPro DOMAIN/s: UDP-glucuronosyl/UDP-glucosyltransferase…
2190	AT4G33560	-1.09871	-2.14163	3.6963	2.50964e-13	1.54231e-11	Wound-responsive family protein	Wound-responsive family protein; CONTAINS InterPro DOMAIN/s: Protein of unknown function wound-induced (InterPro:IPR022251); BEST Arabidopsis thaliana protein match is: wound-responsive protein-related (TAIR:AT2G14070.1); Has 146 Blast hits to 145 proteins in 15 species: Archae - 0; Bacteria - 0; Metazoa - 0; Fungi - 0; Plants - 146; Viruses - 0; Other Eukaryotes - 0 (source: NCBI BLink).
65	AT1G06000	-1.09635	-2.13814	4.81046	1.12942e-23	1.76089e-21	UDP-Glycosyltransferase superfamily protein	encodes a flavonol-7-O-rhamnosyltransferase involved in the formation of rhamnosylated flavonolsUDP-Glycosyltransferase superfamily protein; CONTAINS InterPro DOMAIN/s: UDP-glucuronosyl/UDP-glucosyltransferase (InterPro:IPR002213); BEST Arabidopsis thaliana protein match is: UDP-glucosyl transferase 89B1 (TAIR:AT1G73880.1); Has 5632 Blast hits to 5556 proteins in 323 species: Archae - 0; Bacteria…
2886	AT5G65870	-1.09596	-2.13755	2.34849	1.94742e-05	0.000311994	phytosulfokine 5 precursor	Probable phytosulfokines 5 precursor, coding for a unique plant peptide growth factor.phytosulfokine 5 precursor (PSK5); FUNCTIONS IN: growth factor activity; INVOLVED IN: cell proliferation, cell differentiation, organ morphogenesis; LOCATED IN: extracellular matrix; EXPRESSED IN: 25 plant structures; EXPRESSED DURING: 10 growth stages; CONTAINS InterPro DOMAIN/s: Phytosulfokine (InterPro:IPR009…
2000	AT4G19690	-1.09322	-2.1335	5.89963	7.49619e-24	1.19795e-21	iron-regulated transporter 1	Fe(II) transport protein (IRT1)iron-regulated transporter 1 (IRT1); FUNCTIONS IN: manganese ion transmembrane transporter activity, zinc ion transmembrane transporter activity, cadmium ion transmembrane transporter activity, copper uptake transmembrane transporter activity, iron ion transmembrane transporter activity; INVOLVED IN: in 11 processes; LOCATED IN: endomembrane system, membrane; EXPRES…
2901	AT5G66985	-1.0881	-2.12593	3.07838	1.53177e-08	4.76091e-07		unknown protein; Has 30201 Blast hits to 17322 proteins in 780 species: Archae - 12; Bacteria - 1396; Metazoa - 17338; Fungi - 3422; Plants - 5037; Viruses - 0; Other Eukaryotes - 2996 (source: NCBI BLink).
150	AT1G13480	-1.08632	-2.12332	1.05198	0.00452241	0.0330638	Protein of unknown function (DUF1262)	Protein of unknown function (DUF1262); CONTAINS InterPro DOMAIN/s: Protein of unknown function DUF1262 (InterPro:IPR010683); BEST Arabidopsis thaliana protein match is: Protein of unknown function (DUF1262) (TAIR:AT1G13520.1); Has 111 Blast hits to 104 proteins in 9 species: Archae - 0; Bacteria - 0; Metazoa - 0; Fungi - 0; Plants - 111; Viruses - 0; Other Eukaryotes - 0 (source: NCBI BLink).
198	AT1G17170	-1.0842	-2.12019	3.01905	2.4982e-09	8.88688e-08	glutathione S-transferase TAU 24	Encodes glutathione transferase belonging to the tau class of GSTs. Naming convention according to Wagner et al. (2002).glutathione S-transferase TAU 24 (GSTU24); FUNCTIONS IN: glutathione transferase activity, glutathione binding; INVOLVED IN: response to cyclopentenone, toxin catabolic process; LOCATED IN: cytoplasm; EXPRESSED IN: 15 plant structures; EXPRESSED DURING: 6 growth stages; CONTAINS…
2136	AT4G28940	-1.07882	-2.11231	3.49248	4.22539e-12	2.29547e-10	Phosphorylase superfamily protein	Phosphorylase superfamily protein; FUNCTIONS IN: catalytic activity; INVOLVED IN: nucleoside metabolic process; LOCATED IN: endomembrane system; EXPRESSED IN: hypocotyl, root, flower; EXPRESSED DURING: 4 anthesis; CONTAINS InterPro DOMAIN/s: Nucleoside phosphorylase (InterPro:IPR000845), Nucleoside phosphorylase, family 1 (InterPro:IPR018017); BEST Arabidopsis thaliana protein match is: Phosphory…
591	AT1G66540	-1.07711	-2.1098	3.30835	3.54063e-10	1.50218e-08	Cytochrome P450 superfamily protein	Cytochrome P450 superfamily protein; FUNCTIONS IN: electron carrier activity, monooxygenase activity, iron ion binding, oxygen binding, heme binding; INVOLVED IN: oxidation reduction; EXPRESSED IN: 21 plant structures; EXPRESSED DURING: 13 growth stages; CONTAINS InterPro DOMAIN/s: Cytochrome P450 (InterPro:IPR001128), Cytochrome P450, conserved site (InterPro:IPR017972), Cytochrome P450, E-class…
880	AT2G21770	-1.0764	-2.10876	1.54069	0.000443292	0.00476247	cellulose synthase A9	cellulose synthase, related to CESA6.cellulose synthase A9 (CESA9); FUNCTIONS IN: cellulose synthase activity, transferase activity, transferring glycosyl groups; INVOLVED IN: seed coat development, plant-type cell wall biogenesis; LOCATED IN: plasma membrane; EXPRESSED IN: 18 plant structures; EXPRESSED DURING: 8 growth stages; CONTAINS InterPro DOMAIN/s: Cellulose synthase (InterPro:IPR005150),…
1359	AT3G12770	-1.07635	-2.1087	1.19568	0.00263284	0.0213128	mitochondrial editing factor 22	Encodes a pentatricopeptide repeat protein (PPR) protein involved in mitochondrial mRNA editing.mitochondrial editing factor 22 (MEF22); CONTAINS InterPro DOMAIN/s: Pentatricopeptide repeat (InterPro:IPR002885); BEST Arabidopsis thaliana protein match is: Pentatricopeptide repeat (PPR) superfamily protein (TAIR:AT1G11290.1); Has 43523 Blast hits to 14475 proteins in 290 species: Archae - 0; Bacte…
1017	AT2G34080	-1.07475	-2.10636	3.22449	1.09788e-08	3.49735e-07	Cysteine proteinases superfamily protein	Cysteine proteinases superfamily protein; FUNCTIONS IN: cysteine-type peptidase activity, cysteine-type endopeptidase activity; INVOLVED IN: proteolysis; LOCATED IN: endomembrane system; CONTAINS InterPro DOMAIN/s: Peptidase C1A, papain (InterPro:IPR013128), Proteinase inhibitor I29, cathepsin propeptide (InterPro:IPR013201), Peptidase C1A, papain C-terminal (InterPro:IPR000668), Peptidase, cyste…
2221	AT4G35640	-1.07472	-2.10631	1.17133	0.00176589	0.0152405	serine acetyltransferase 3;2	Encodes a cytosolic serine O-acetyltransferase involved in sulfur assimilation and cysteine biosynthesis. Expressed in the vascular system. Expression is induced in both roots and shoots under sulfur-starved conditions.serine acetyltransferase 3;2 (SERAT3;2); CONTAINS InterPro DOMAIN/s: Hexapeptide transferase, conserved site (InterPro:IPR018357), Serine O-acetyltransferase (InterPro:IPR005881), …
1293	AT3G06125	-1.0684	-2.09711	2.17151	3.57844e-05	0.000536123	other RNA	Unknown gene
567	AT1G64780	-1.0679	-2.09638	6.77612	4.66006e-38	1.62484e-35	ammonium transporter 1;2	encodes an ammonium transporter protein believed to act as a high affinity transporter. It is expressed in the root, primarily in endodermal and cortical cells, and contributes to ammonium uptake in the root.ammonium transporter 1;2 (AMT1;2); CONTAINS InterPro DOMAIN/s: Ammonium transporter (InterPro:IPR001905), Ammonium transporter, conserved site (InterPro:IPR018047); BEST Arabidopsis thaliana …
391	AT1G43800	-1.06698	-2.09505	5.40488	1.98994e-17	1.87064e-15	Plant stearoyl-acyl-carrier-protein desaturase family protein	Plant stearoyl-acyl-carrier-protein desaturase family protein; FUNCTIONS IN: acyl-[acyl-carrier-protein] desaturase activity, oxidoreductase activity, transition metal ion binding; INVOLVED IN: oxidation reduction, fatty acid metabolic process, fatty acid biosynthetic process; LOCATED IN: membrane; EXPRESSED IN: 9 plant structures; EXPRESSED DURING: 6 growth stages; CONTAINS InterPro DOMAIN/s: Ri…
1487	AT3G22550	-1.0657	-2.09318	4.03037	1.12698e-12	6.47066e-11	Protein of unknown function (DUF581)	Protein of unknown function (DUF581); CONTAINS InterPro DOMAIN/s: Protein of unknown function DUF581 (InterPro:IPR007650); BEST Arabidopsis thaliana protein match is: Protein of unknown function (DUF581) (TAIR:AT3G63210.1); Has 558 Blast hits to 549 proteins in 19 species: Archae - 0; Bacteria - 0; Metazoa - 0; Fungi - 0; Plants - 558; Viruses - 0; Other Eukaryotes - 0 (source: NCBI BLink).
541	AT1G62540	-1.06325	-2.08963	3.06678	2.27371e-09	8.16884e-08	flavin-monooxygenase glucosinolate S-oxygenase 2	belongs to the flavin-monooxygenase (FMO) family, encodes a glucosinolate S-oxygenase that catalyzes the conversion of methylthioalkyl glucosinolates to methylsulfinylalkyl glucosinolatesflavin-monooxygenase glucosinolate S-oxygenase 2 (FMO GS-OX2); CONTAINS InterPro DOMAIN/s: Flavin-containing monooxygenase FMO (InterPro:IPR000960), Flavin-containing monooxygenase-like (InterPro:IPR020946); BEST…
1	AT1G01060	-1.06314	-2.08947	8.02708	4.78148e-48	2.61984e-45	Homeodomain-like superfamily protein	LHY encodes a myb-related putative transcription factor involved in circadian rhythm along with another myb transcription factor CCA1LATE ELONGATED HYPOCOTYL (LHY); CONTAINS InterPro DOMAIN/s: SANT, DNA-binding (InterPro:IPR001005), Homeodomain-like (InterPro:IPR009057), Myb, DNA-binding (InterPro:IPR014778), HTH transcriptional regulator, Myb-type, DNA-binding (InterPro:IPR017930), Myb-like DNA-…
1661	AT3G50570	-1.06183	-2.08758	1.87024	5.50931e-05	0.000787861	hydroxyproline-rich glycoprotein family protein	hydroxyproline-rich glycoprotein family protein; CONTAINS InterPro DOMAIN/s: Protein of unknown function DUF784, Arabidopsis thaliana (InterPro:IPR008502); BEST Arabidopsis thaliana protein match is: ECA1 gametogenesis related family protein (TAIR:AT1G44224.1); Has 1202 Blast hits to 781 proteins in 175 species: Archae - 0; Bacteria - 378; Metazoa - 371; Fungi - 63; Plants - 171; Viruses - 5; Oth…
2320	AT5G04150	-1.05941	-2.08408	2.5644	3.05622e-06	6.09278e-05	basic helix-loop-helix (bHLH) DNA-binding superfamily protein	BHLH101; FUNCTIONS IN: DNA binding, sequence-specific DNA binding transcription factor activity; INVOLVED IN: regulation of transcription; LOCATED IN: nucleus; EXPRESSED IN: root, leaf; EXPRESSED DURING: LP.04 four leaves visible; CONTAINS InterPro DOMAIN/s: Helix-loop-helix DNA-binding domain (InterPro:IPR001092), Helix-loop-helix DNA-binding (InterPro:IPR011598); BEST Arabidopsis thaliana prote…
401	AT1G45191	-1.05861	-2.08292	4.09512	2.13877e-10	9.38561e-09	Glycosyl hydrolase superfamily protein	beta-glucosidase related protein, similar to beta-glucosidase GI:3820531 from (Pinus contorta); contains Pfam profile: PF00232 Glycosyl hydrolase family 1Glycosyl hydrolase superfamily protein; FUNCTIONS IN: cation binding, hydrolase activity, hydrolyzing O-glycosyl compounds, catalytic activity; INVOLVED IN: carbohydrate metabolic process; LOCATED IN: endomembrane system; CONTAINS InterPro DOMAI…
2536	AT5G23980	-1.05761	-2.08149	1.70967	0.000346013	0.00383998	ferric reduction oxidase 4	Encodes a ferric chelate reductase that is expressed at low levels in roots,shoots and cotyledons, but not flowers. Its transcription is regulated by FIT1.ferric reduction oxidase 4 (FRO4); FUNCTIONS IN: ferric-chelate reductase activity; INVOLVED IN: oxidation reduction, N-terminal protein myristoylation; LOCATED IN: endomembrane system, integral to membrane, membrane; CONTAINS InterPro DOMAIN/s…
445	AT1G52000	-1.05112	-2.07214	5.66992	1.49901e-13	9.42507e-12	Mannose-binding lectin superfamily protein	Mannose-binding lectin superfamily protein; FUNCTIONS IN: molecular_function unknown; INVOLVED IN: response to salt stress; LOCATED IN: cellular_component unknown; EXPRESSED IN: 22 plant structures; EXPRESSED DURING: 14 growth stages; CONTAINS InterPro DOMAIN/s: Mannose-binding lectin (InterPro:IPR001229); BEST Arabidopsis thaliana protein match is: myrosinase-binding protein 1 (TAIR:AT1G52040.1)…
1329	AT3G09910	-1.05102	-2.07199	1.32034	0.00172403	0.0149601	RAB GTPase homolog C2B	RAB GTPase homolog C2B (RABC2b); FUNCTIONS IN: GTP binding, transcription factor binding, ATP binding; INVOLVED IN: protein transport, small GTPase mediated signal transduction, regulation of transcription, DNA-dependent; LOCATED IN: endomembrane system, intracellular; EXPRESSED IN: sepal, root, carpel; EXPRESSED DURING: 4 anthesis, petal differentiation and expansion stage; CONTAINS InterPro DOM…
2668	AT5G44820	-1.0489	-2.06895	1.22827	0.00218915	0.0181659	Nucleotide-diphospho-sugar transferase family protein	Nucleotide-diphospho-sugar transferase family protein; CONTAINS InterPro DOMAIN/s: Nucleotide-diphospho-sugar transferase, predicted (InterPro:IPR005069); BEST Arabidopsis thaliana protein match is: unknown protein (TAIR:AT4G19970.1); Has 35333 Blast hits to 34131 proteins in 2444 species: Archae - 798; Bacteria - 22429; Metazoa - 974; Fungi - 991; Plants - 531; Viruses - 0; Other Eukaryotes - 96…
162	AT1G14490	-1.04755	-2.06702	1.18002	0.00268694	0.0216775	Predicted AT-hook DNA-binding family protein	Predicted AT-hook DNA-binding family protein; CONTAINS InterPro DOMAIN/s: Protein of unknown function DUF296 (InterPro:IPR005175), Predicted AT-hook DNA-binding (InterPro:IPR014476); BEST Arabidopsis thaliana protein match is: Predicted AT-hook DNA-binding family protein (TAIR:AT5G49700.1); Has 747 Blast hits to 743 proteins in 22 species: Archae - 0; Bacteria - 0; Metazoa - 0; Fungi - 0; Plants …
805	AT2G04090	-1.04431	-2.06238	1.35625	0.00145138	0.0129096	MATE efflux family protein	MATE efflux family protein; FUNCTIONS IN: antiporter activity, drug transmembrane transporter activity, transporter activity; INVOLVED IN: drug transmembrane transport, transmembrane transport; LOCATED IN: membrane; CONTAINS InterPro DOMAIN/s: MATE family transporter related protein (InterPro:IPR015521), Multi antimicrobial extrusion protein MatE (InterPro:IPR002528); BEST Arabidopsis thaliana pr…
2671	AT5G45080	-1.0429	-2.06036	2.27587	5.29287e-06	9.8354e-05	phloem protein 2-A6	phloem protein 2-A6 (PP2-A6); FUNCTIONS IN: carbohydrate binding; INVOLVED IN: signal transduction, defense response, innate immune response; LOCATED IN: intrinsic to membrane; EXPRESSED IN: 9 plant structures; EXPRESSED DURING: 9 growth stages; CONTAINS InterPro DOMAIN/s: Toll-Interleukin receptor (InterPro:IPR000157); BEST Arabidopsis thaliana protein match is: phloem protein 2-A8 (TAIR:AT5G450…
32	AT1G03495	-1.03967	-2.05575	3.66355	2.80235e-12	1.5532e-10	HXXXD-type acyl-transferase family protein	HXXXD-type acyl-transferase family protein; FUNCTIONS IN: transferase activity, transferring acyl groups other than amino-acyl groups, transferase activity; INVOLVED IN: biological_process unknown; CONTAINS InterPro DOMAIN/s: Transferase (InterPro:IPR003480); BEST Arabidopsis thaliana protein match is: HXXXD-type acyl-transferase family protein (TAIR:AT1G03940.1); Has 1920 Blast hits to 1905 prot…
2611	AT5G38820	-1.03808	-2.05349	0.817633	0.00733139	0.0486653	Transmembrane amino acid transporter family protein	Encodes a putative amino acid transporter.Transmembrane amino acid transporter family protein; CONTAINS InterPro DOMAIN/s: Amino acid transporter, transmembrane (InterPro:IPR013057); BEST Arabidopsis thaliana protein match is: Transmembrane amino acid transporter family protein (TAIR:AT3G30390.2); Has 4324 Blast hits to 4257 proteins in 375 species: Archae - 16; Bacteria - 268; Metazoa - 1444; Fu…
194	AT1G16730	-1.03723	-2.05228	2.72054	6.36439e-07	1.47581e-05	unknown protein 6	unknown protein 6 (UP6); Has 17 Blast hits to 17 proteins in 7 species: Archae - 0; Bacteria - 0; Metazoa - 0; Fungi - 0; Plants - 15; Viruses - 0; Other Eukaryotes - 2 (source: NCBI BLink).
576	AT1G65486	-1.03574	-2.05017	2.0242	4.54929e-05	0.000666367		unknown protein; FUNCTIONS IN: molecular_function unknown; INVOLVED IN: biological_process unknown; LOCATED IN: endomembrane system; BEST Arabidopsis thaliana protein match is: unknown protein (TAIR:AT1G65490.1); Has 30201 Blast hits to 17322 proteins in 780 species: Archae - 12; Bacteria - 1396; Metazoa - 17338; Fungi - 3422; Plants - 5037; Viruses - 0; Other Eukaryotes - 2996 (source: NCBI BLin…
368	AT1G32780	-1.03409	-2.04783	2.98613	1.12935e-08	3.58568e-07	GroES-like zinc-binding dehydrogenase family protein	GroES-like zinc-binding dehydrogenase family protein; FUNCTIONS IN: oxidoreductase activity, zinc ion binding; INVOLVED IN: oxidation reduction; EXPRESSED IN: 12 plant structures; EXPRESSED DURING: LP.04 four leaves visible, 4 anthesis, LP.02 two leaves visible, petal differentiation and expansion stage, D bilateral stage; CONTAINS InterPro DOMAIN/s: GroES-like (InterPro:IPR011032), Alcohol dehyd…
557	AT1G64360	-1.03319	-2.04654	2.6191	2.87988e-07	7.08952e-06		unknown protein; Has 6 Blast hits to 6 proteins in 2 species: Archae - 0; Bacteria - 0; Metazoa - 0; Fungi - 0; Plants - 6; Viruses - 0; Other Eukaryotes - 0 (source: NCBI BLink).
1846	AT4G02850	-1.03002	-2.04205	4.46249	1.69575e-15	1.31126e-13	phenazine biosynthesis PhzC/PhzF family protein	phenazine biosynthesis PhzC/PhzF family protein; FUNCTIONS IN: catalytic activity; INVOLVED IN: biosynthetic process; LOCATED IN: endomembrane system; EXPRESSED IN: 14 plant structures; EXPRESSED DURING: 9 growth stages; CONTAINS InterPro DOMAIN/s: Phenazine biosynthesis PhzC/PhzF protein (InterPro:IPR003719); BEST Arabidopsis thaliana protein match is: Phenazine biosynthesis PhzC/PhzF protein (T…
1436	AT3G18290	-1.0224	-2.03129	7.96334	1.25867e-34	3.83135e-32	zinc finger protein-related	Encodes BRUTUS (BTS), a putative E3 ligase protein with metal ion binding and DNA binding domains, which negatively regulates the response to iron deficiency.BRUTUS (BTS); FUNCTIONS IN: zinc ion binding; INVOLVED IN: cellular response to iron ion starvation, embryo development ending in seed dormancy; EXPRESSED IN: 23 plant structures; EXPRESSED DURING: 14 growth stages; CONTAINS InterPro DOMAIN/…
50	AT1G05000	-1.01481	-2.02063	2.50535	2.30908e-06	4.75121e-05	Phosphotyrosine protein phosphatases superfamily protein	Phosphotyrosine protein phosphatases superfamily protein; FUNCTIONS IN: phosphatase activity, protein tyrosine phosphatase activity, phosphoprotein phosphatase activity; INVOLVED IN: dephosphorylation; LOCATED IN: cellular_component unknown; EXPRESSED IN: 12 plant structures; EXPRESSED DURING: 8 growth stages; CONTAINS InterPro DOMAIN/s: Protein-tyrosine phosphatase, active site (InterPro:IPR0161…
1905	AT4G12450	-1.01236	-2.01721	1.41977	0.00158845	0.0139285		unknown protein; BEST Arabidopsis thaliana protein match is: unknown protein (TAIR:AT4G22560.1); Has 380 Blast hits to 380 proteins in 23 species: Archae - 0; Bacteria - 0; Metazoa - 1; Fungi - 4; Plants - 374; Viruses - 0; Other Eukaryotes - 1 (source: NCBI BLink).
1162	AT2G43590	-1.0085	-2.01181	5.26875	7.58535e-16	6.13773e-14	Chitinase family protein	Chitinase family protein; FUNCTIONS IN: chitin binding, chitinase activity; INVOLVED IN: carbohydrate metabolic process, cell wall macromolecule catabolic process; LOCATED IN: endomembrane system; EXPRESSED IN: 7 plant structures; EXPRESSED DURING: LP.04 four leaves visible, 4 anthesis, C globular stage, LP.02 two leaves visible; CONTAINS InterPro DOMAIN/s: Chitin-binding, type 1, conserved site …
1788	AT3G62270	-1.00781	-2.01086	5.53059	4.18677e-21	5.53722e-19	HCO3- transporter family	HCO3- transporter family; FUNCTIONS IN: anion exchanger activity; INVOLVED IN: anion transport; LOCATED IN: integral to membrane, membrane; EXPRESSED IN: 22 plant structures; EXPRESSED DURING: 13 growth stages; CONTAINS InterPro DOMAIN/s: Bicarbonate transporter, eukaryotic (InterPro:IPR003020), Bicarbonate transporter, C-terminal (InterPro:IPR011531); BEST Arabidopsis thaliana protein match is: …
953	AT2G27420	-1.0072	-2.01	4.1924	1.82244e-14	1.24374e-12	Cysteine proteinases superfamily protein	Cysteine proteinases superfamily protein; FUNCTIONS IN: cysteine-type peptidase activity, cysteine-type endopeptidase activity; INVOLVED IN: proteolysis; LOCATED IN: endomembrane system; EXPRESSED IN: 15 plant structures; EXPRESSED DURING: 10 growth stages; CONTAINS InterPro DOMAIN/s: Peptidase C1A, papain (InterPro:IPR013128), Proteinase inhibitor I29, cathepsin propeptide (InterPro:IPR013201), …
455	AT1G52400	-1.00123	-2.00171	6.62809	1.56818e-20	1.96556e-18	beta glucosidase 18	encodes a member of glycosyl hydrolase family 1, located in inducible ER bodies which were formed after wounding, required in inducible ER body formationbeta glucosidase 18 (BGLU18); FUNCTIONS IN: abscisic acid glucose ester beta-glucosidase activity, hydrolase activity, hydrolyzing O-glycosyl compounds, identical protein binding; INVOLVED IN: in 6 processes; LOCATED IN: in 6 components; EXPRESSE…
1942	AT4G14690	-0.997906	-1.9971	3.3561	1.14292e-09	4.39235e-08	Chlorophyll A-B binding family protein	Encodes an early light-induced protein. ELIPs are thought not to be directly involved in the synthesis and assembly of specific photosynthetic complexes, but rather affect the biogenesis of all chlorophyll-binding complexes. A study (PMID 17553115) has shown that the chlorophyll synthesis pathway was downregulated as a result of constitutive ELIP2 expression, leading to decreased chlorophyll avai…
1877	AT4G08870	-0.99663	-1.99533	5.77156	1.92987e-18	2.02235e-16	Arginase/deacetylase superfamily protein	Encodes one of the two arginase in the genome. Gene expression is enhanced by methyl jasmonate treatment.Arginase/deacetylase superfamily protein; FUNCTIONS IN: arginase activity, cobalt ion binding, agmatinase activity; INVOLVED IN: response to jasmonic acid stimulus, polyamine metabolic process; LOCATED IN: mitochondrion, chloroplast; EXPRESSED IN: sepal vascular system, cotyledon vascular syst…
54	AT1G05540	-0.996552	-1.99523	3.26476	3.2843e-09	1.14515e-07	Protein of unknown function (DUF295)	Protein of unknown function (DUF295); FUNCTIONS IN: molecular_function unknown; INVOLVED IN: biological_process unknown; LOCATED IN: mitochondrion; EXPRESSED IN: 21 plant structures; EXPRESSED DURING: 13 growth stages; CONTAINS InterPro DOMAIN/s: Protein of unknown function DUF295 (InterPro:IPR005174); BEST Arabidopsis thaliana protein match is: Protein of unknown function (DUF295) (TAIR:AT1G3016…
1690	AT3G52720	-0.990766	-1.98724	5.82424	1.81145e-22	2.63168e-20	alpha carbonic anhydrase 1	Encodes a putative alpha carbonic anhydrase (CAH1) located in the chloroplast stroma. Most chloroplast proteins are encoded by the nuclear genome and imported with the help of sorting signals that are intrinsic parts of the polypeptides. CAH1 takes an alternative route through the secretory pathway, and becomes N-glycosylated before entering the chloroplast.alpha carbonic anhydrase 1 (ACA1); FUNC…
1670	AT3G51240	-0.990574	-1.98697	4.74805	1.20056e-19	1.37043e-17	flavanone 3-hydroxylase	Encodes flavanone 3-hydroxylase that is coordinately expressed with chalcone synthase and chalcone isomerases. Regulates flavonoid biosynthesis.flavanone 3-hydroxylase (F3H); FUNCTIONS IN: naringenin 3-dioxygenase activity; INVOLVED IN: response to UV-B, response to sucrose stimulus, flavonoid biosynthetic process; LOCATED IN: cellular_component unknown; EXPRESSED IN: 20 plant structures; EXPRESS…
1977	AT4G17470	-0.988047	-1.9835	2.77986	9.38322e-05	0.00125834	alpha/beta-Hydrolases superfamily protein	alpha/beta-Hydrolases superfamily protein; FUNCTIONS IN: palmitoyl-(protein) hydrolase activity; INVOLVED IN: protein modification process; LOCATED IN: endomembrane system; EXPRESSED IN: 11 plant structures; EXPRESSED DURING: LP.06 six leaves visible, LP.04 four leaves visible, C globular stage, petal differentiation and expansion stage; CONTAINS InterPro DOMAIN/s: Palmitoyl protein thioesterase …
2819	AT5G59520	-0.985075	-1.97942	3.78452	6.78354e-11	3.17288e-09	ZRT/IRT-like protein 2	encodes a metal ion transporter whose expression is regulated by copper.ZRT/IRT-like protein 2 (ZIP2); FUNCTIONS IN: copper ion transmembrane transporter activity, zinc ion transmembrane transporter activity, transferase activity, transferring glycosyl groups; INVOLVED IN: zinc ion transport, response to copper ion; LOCATED IN: plasma membrane; EXPRESSED IN: 16 plant structures; EXPRESSED DURING:…
706	AT1G75450	-0.984197	-1.97821	2.19276	3.99399e-05	0.000591907	cytokinin oxidase 5	This gene used to be called AtCKX6. It encodes a protein whose sequence is similar to cytokinin oxidase/dehydrogenase, which catalyzes the degradation of cytokinins.cytokinin oxidase 5 (CKX5); CONTAINS InterPro DOMAIN/s: Cytokinin dehydrogenase 1, FAD/cytokinin binding domain (InterPro:IPR015345), FAD-binding, type 2 (InterPro:IPR016166), Oxygen oxidoreductase covalent FAD-binding site (InterPro:…
1335	AT3G10200	-0.980169	-1.9727	2.36417	1.04184e-05	0.000179837	S-adenosyl-L-methionine-dependent methyltransferases superfamily protein	S-adenosyl-L-methionine-dependent methyltransferases superfamily protein; CONTAINS InterPro DOMAIN/s: Protein of unknown function DUF248, methyltransferase putative (InterPro:IPR004159); BEST Arabidopsis thaliana protein match is: S-adenosyl-L-methionine-dependent methyltransferases superfamily protein (TAIR:AT5G04060.1); Has 1192 Blast hits to 1180 proteins in 187 species: Archae - 1; Bacteria -…
282	AT1G23120	-0.976947	-1.9683	1.53349	0.00183239	0.0157085	Polyketide cyclase/dehydrase and lipid transport superfamily protein	Polyketide cyclase/dehydrase and lipid transport superfamily protein; FUNCTIONS IN: molecular_function unknown; INVOLVED IN: response to biotic stimulus, defense response; LOCATED IN: cellular_component unknown; EXPRESSED IN: 9 plant structures; EXPRESSED DURING: LP.04 four leaves visible, 4 anthesis, petal differentiation and expansion stage; CONTAINS InterPro DOMAIN/s: Bet v I allergen (InterPr…
1525	AT3G25730	-0.975465	-1.96628	2.463	3.81375e-06	7.40996e-05	ethylene response DNA binding factor 3	ethylene response DNA binding factor 3 (EDF3); FUNCTIONS IN: sequence-specific DNA binding transcription factor activity; INVOLVED IN: regulation of transcription, DNA-dependent; LOCATED IN: chloroplast; EXPRESSED IN: cotyledon, hypocotyl, root, flower, seed; EXPRESSED DURING: petal differentiation and expansion stage; CONTAINS InterPro DOMAIN/s: DNA-binding, integrase-type (InterPro:IPR016177), …
2858	AT5G63470	-0.974114	-1.96443	5.06795	6.52867e-19	7.19541e-17	nuclear factor Y, subunit C4	nuclear factor Y, subunit C4 (NF-YC4); CONTAINS InterPro DOMAIN/s: Transcription factor CBF/NF-Y/archaeal histone (InterPro:IPR003958), Histone-fold (InterPro:IPR009072); BEST Arabidopsis thaliana protein match is: nuclear factor Y, subunit C1 (TAIR:AT3G48590.1); Has 1376 Blast hits to 1376 proteins in 227 species: Archae - 0; Bacteria - 0; Metazoa - 467; Fungi - 353; Plants - 441; Viruses - 0; O…
968	AT2G29120	-0.972348	-1.96203	3.04229	1.73596e-07	4.44466e-06	glutamate receptor 2.7	member of Putative ligand-gated ion channel subunit familyglutamate receptor 2.7 (GLR2.7); FUNCTIONS IN: intracellular ligand-gated ion channel activity; INVOLVED IN: cellular calcium ion homeostasis, response to light stimulus; LOCATED IN: vacuole; EXPRESSED IN: stem, cotyledon, leaf whorl, leaf, stamen; EXPRESSED DURING: LP.06 six leaves visible, LP.04 four leaves visible, 4 anthesis, LP.10 ten…
2257	AT4G37810	-0.963798	-1.95044	1.1299	0.00685428	0.0461793		unknown protein; FUNCTIONS IN: molecular_function unknown; INVOLVED IN: biological_process unknown; LOCATED IN: endomembrane system; BEST Arabidopsis thaliana protein match is: unknown protein (TAIR:AT5G10310.1); Has 149 Blast hits to 149 proteins in 15 species: Archae - 0; Bacteria - 0; Metazoa - 0; Fungi - 0; Plants - 149; Viruses - 0; Other Eukaryotes - 0 (source: NCBI BLink).
2387	AT5G10140	-0.95872	-1.94359	1.57836	0.000851455	0.00835209	K-box region and MADS-box transcription factor family protein	MADS-box protein encoded by FLOWERING LOCUS C - transcription factor that functions as a repressor of floral transition and contributes to temperature compensation of the circadian clock. Expression is downregulated during cold treatment. Vernalization, FRI and the autonomous pathway all influence the state of FLC chromatin. Both maternal and paternal alleles are reset by vernalization, but their…
2746	AT5G52320	-0.957812	-1.94236	2.52927	0.00020107	0.00242663	cytochrome P450, family 96, subfamily A, polypeptide 4	member of CYP96Acytochrome P450, family 96, subfamily A, polypeptide 4 (CYP96A4); FUNCTIONS IN: electron carrier activity, monooxygenase activity, iron ion binding, oxygen binding, heme binding; INVOLVED IN: oxidation reduction; LOCATED IN: endomembrane system; EXPRESSED IN: 20 plant structures; EXPRESSED DURING: 13 growth stages; CONTAINS InterPro DOMAIN/s: Cytochrome P450 (InterPro:IPR001128), …
2430	AT5G14760	-0.957656	-1.94215	4.53135	3.01641e-13	1.82479e-11	L-aspartate oxidase	At5g14760 encodes for L-aspartate oxidase involved in the early steps of NAD biosynthesis. In contrary to the EC 1.4.3.16 (l-aspartate oxidase - deaminating) the enzyme catalyzes the reaction L-aspartate + O2 = iminoaspartate (alpha-iminosuccinate) + H2O2L-aspartate oxidase (AO); FUNCTIONS IN: electron carrier activity, oxidoreductase activity, L-aspartate oxidase activity; INVOLVED IN: NAD biosy…
823	AT2G15020	-0.956883	-1.94111	5.99856	6.42231e-26	1.23161e-23		unknown protein; BEST Arabidopsis thaliana protein match is: unknown protein (TAIR:AT5G64190.1); Has 72 Blast hits to 72 proteins in 10 species: Archae - 0; Bacteria - 0; Metazoa - 0; Fungi - 0; Plants - 72; Viruses - 0; Other Eukaryotes - 0 (source: NCBI BLink).
1408	AT3G16360	-0.956394	-1.94045	1.44878	0.00281506	0.0225311	HPT phosphotransmitter 4	Encodes AHP4, a histidine-containing phosphotransmitter involved in Histidine (His)-to-Aspartate (Asp) phosphorelay signal transduction. AHP4 is one of the six Arabidopsis thaliana histidine phosphotransfer proteins (AHPs). AHPs function as redundant positive regulators of cytokinin signaling. Members of the AHP gene family include: AT3G21510 (AHP1), AT3G29350 (AHP2), AT5G39340 (AHP3), AT3G16360 …
848	AT2G18120	-0.954987	-1.93856	1.28203	0.00534124	0.0379929	SHI-related sequence 4	A member of SHI gene family. Arabidopsis thaliana has ten members that encode proteins with a RING finger-like zinc finger motif. Despite being highly divergent in sequence, many of the SHI-related genes are partially redundant in function and synergistically promote gynoecium, stamen and leaf development in Arabidopsis.SHI-related sequence 4 (SRS4); CONTAINS InterPro DOMAIN/s: Lateral Root Primo…
1049	AT2G36690	-0.9497	-1.93147	2.2832	2.25575e-05	0.000356919	2-oxoglutarate (2OG) and Fe(II)-dependent oxygenase superfamily protein	2-oxoglutarate (2OG) and Fe(II)-dependent oxygenase superfamily protein; FUNCTIONS IN: oxidoreductase activity, acting on paired donors, with incorporation or reduction of molecular oxygen, 2-oxoglutarate as one donor, and incorporation of one atom each of oxygen into both donors, oxidoreductase activity; INVOLVED IN: biosynthetic process; LOCATED IN: cellular_component unknown; EXPRESSED IN: hyp…
1562	AT3G28220	-0.948793	-1.93026	5.5532	4.81033e-14	3.15917e-12	TRAF-like family protein	TRAF-like family protein; FUNCTIONS IN: molecular_function unknown; INVOLVED IN: response to salt stress; LOCATED IN: vacuole, chloroplast envelope; EXPRESSED IN: 19 plant structures; EXPRESSED DURING: 13 growth stages; CONTAINS InterPro DOMAIN/s: TRAF-like (InterPro:IPR008974), MATH (InterPro:IPR002083); BEST Arabidopsis thaliana protein match is: TRAF-like family protein (TAIR:AT1G58270.1); Has…
1469	AT3G21150	-0.945996	-1.92652	3.52984	7.34913e-10	2.9608e-08	B-box 32	Encodes a protein with a B-box domain predicted to act as a transcription factor. Expression of the BBX32 gene is affected by monochromatic red light.B-box 32 (BBX32); BEST Arabidopsis thaliana protein match is: B-box type zinc finger family protein (TAIR:AT4G15248.1); Has 926 Blast hits to 858 proteins in 65 species: Archae - 0; Bacteria - 0; Metazoa - 0; Fungi - 0; Plants - 926; Viruses - 0; Ot…
346	AT1G30530	-0.94513	-1.92536	5.85154	9.03006e-22	1.23692e-19	UDP-glucosyl transferase 78D1	The At1g30530 gene encodes a UDP-rhamnose:flavonol-3-O-rhamnosyltransferase (UGT78D1) attaching a rhamnosyl residue to the 3-O-position of the flavonols kaempferol and quercetinUDP-glucosyl transferase 78D1 (UGT78D1); CONTAINS InterPro DOMAIN/s: UDP-glucuronosyl/UDP-glucosyltransferase (InterPro:IPR002213); BEST Arabidopsis thaliana protein match is: UDP-glucosyl transferase 78D2 (TAIR:AT5G17050.…
1414	AT3G16450	-0.942101	-1.92132	7.49789	8.11984e-30	1.9224e-27	Mannose-binding lectin superfamily protein	Mannose-binding lectin superfamily protein; FUNCTIONS IN: molecular_function unknown; INVOLVED IN: response to zinc ion, response to cold; LOCATED IN: nucleus; EXPRESSED IN: 6 plant structures; EXPRESSED DURING: LP.04 four leaves visible, seedling growth; CONTAINS InterPro DOMAIN/s: Mannose-binding lectin (InterPro:IPR001229); BEST Arabidopsis thaliana protein match is: myrosinase-binding protein…
2724	AT5G49480	-0.941889	-1.92104	5.94615	8.164e-21	1.06504e-18	Ca2+-binding protein 1	AtCP1 encodes a novel Ca2+-binding protein, which shares sequence similarities with calmodulins. The expression of AtCP1 is induced by NaCl.Ca2+-binding protein 1 (CP1); FUNCTIONS IN: calcium ion binding; INVOLVED IN: hyperosmotic salinity response; LOCATED IN: cytosol; EXPRESSED IN: 25 plant structures; EXPRESSED DURING: 14 growth stages; CONTAINS InterPro DOMAIN/s: EF-Hand 1, calcium-binding si…
2335	AT5G05250	-0.94171	-1.9208	5.43703	1.83651e-12	1.02979e-10		unknown protein; BEST Arabidopsis thaliana protein match is: unknown protein (TAIR:AT3G56360.1); Has 30201 Blast hits to 17322 proteins in 780 species: Archae - 12; Bacteria - 1396; Metazoa - 17338; Fungi - 3422; Plants - 5037; Viruses - 0; Other Eukaryotes - 2996 (source: NCBI BLink).
2779	AT5G55620	-0.930541	-1.90599	5.91045	8.19587e-26	1.55616e-23		unknown protein; BEST Arabidopsis thaliana protein match is: unknown protein (TAIR:AT3G09950.1); Has 30201 Blast hits to 17322 proteins in 780 species: Archae - 12; Bacteria - 1396; Metazoa - 17338; Fungi - 3422; Plants - 5037; Viruses - 0; Other Eukaryotes - 2996 (source: NCBI BLink).
597	AT1G67105	-0.930145	-1.90547	1.79612	0.00642817	0.0440891	other RNA
1892	AT4G11211	-0.929699	-1.90488	4.26812	3.31592e-13	1.99967e-11		unknown protein; Has 35333 Blast hits to 34131 proteins in 2444 species: Archae - 798; Bacteria - 22429; Metazoa - 974; Fungi - 991; Plants - 531; Viruses - 0; Other Eukaryotes - 9610 (source: NCBI BLink).
1399	AT3G15790	-0.928176	-1.90287	4.33632	1.82474e-12	1.02619e-10	methyl-CPG-binding domain 11	Protein containing methyl-CpG-binding domain.Has sequence similarity to human MBD proteins.methyl-CPG-binding domain 11 (MBD11); FUNCTIONS IN: methyl-CpG binding, DNA binding; INVOLVED IN: biological_process unknown; LOCATED IN: nucleus; EXPRESSED IN: 22 plant structures; EXPRESSED DURING: 13 growth stages; CONTAINS InterPro DOMAIN/s: DNA-binding, integrase-type (InterPro:IPR016177), Methyl-CpG D…
1412	AT3G16430	-0.924614	-1.89818	4.98967	4.07723e-14	2.69617e-12	jacalin-related lectin 31	jacalin-related lectin 31 (JAL31); FUNCTIONS IN: copper ion binding; INVOLVED IN: biological_process unknown; LOCATED IN: cellular_component unknown; EXPRESSED IN: root; CONTAINS InterPro DOMAIN/s: Mannose-binding lectin (InterPro:IPR001229); BEST Arabidopsis thaliana protein match is: PYK10-binding protein 1 (TAIR:AT3G16420.3); Has 1533 Blast hits to 750 proteins in 40 species: Archae - 0; Bacte…
783	AT2G01520	-0.924599	-1.89816	4.9792	4.09054e-18	4.12865e-16	MLP-like protein 328	MLP-like protein 328 (MLP328); FUNCTIONS IN: copper ion binding; INVOLVED IN: response to zinc ion; LOCATED IN: cellular_component unknown; EXPRESSED IN: 13 plant structures; EXPRESSED DURING: 7 growth stages; CONTAINS InterPro DOMAIN/s: Bet v I allergen (InterPro:IPR000916); BEST Arabidopsis thaliana protein match is: Polyketide cyclase/dehydrase and lipid transport superfamily protein (TAIR:AT4…
1823	AT4G01430	-0.924542	-1.89808	3.06222	4.61968e-07	1.09643e-05	nodulin MtN21 /EamA-like transporter family protein	nodulin MtN21 /EamA-like transporter family protein; LOCATED IN: endomembrane system, membrane; EXPRESSED IN: 19 plant structures; EXPRESSED DURING: 6 growth stages; CONTAINS InterPro DOMAIN/s: Protein of unknown function DUF6, transmembrane (InterPro:IPR000620); BEST Arabidopsis thaliana protein match is: nodulin MtN21 /EamA-like transporter family protein (TAIR:AT1G01070.1); Has 2489 Blast hits…
624	AT1G68620	-0.922882	-1.8959	1.7363	0.000894882	0.00868919	alpha/beta-Hydrolases superfamily protein	alpha/beta-Hydrolases superfamily protein; FUNCTIONS IN: hydrolase activity; INVOLVED IN: metabolic process; LOCATED IN: cellular_component unknown; EXPRESSED IN: 11 plant structures; EXPRESSED DURING: LP.06 six leaves visible, LP.04 four leaves visible, 4 anthesis, C globular stage, petal differentiation and expansion stage; CONTAINS InterPro DOMAIN/s: Lipase, GDXG, active site (InterPro:IPR0021…
440	AT1G51820	-0.920305	-1.89252	2.40657	3.44826e-05	0.000519053	Leucine-rich repeat protein kinase family protein	Leucine-rich repeat protein kinase family protein; FUNCTIONS IN: kinase activity; INVOLVED IN: protein amino acid phosphorylation; LOCATED IN: endomembrane system; EXPRESSED IN: 10 plant structures; EXPRESSED DURING: 7 growth stages; CONTAINS InterPro DOMAIN/s: Protein kinase, ATP binding site (InterPro:IPR017441), Protein kinase, catalytic domain (InterPro:IPR000719), Leucine-rich repeat (InterP…
1866	AT4G05110	-0.917464	-1.88879	2.72111	2.02652e-06	4.21504e-05	equilibrative nucleoside transporter 6	equilibrative nucleoside transporter 6 (ENT6); FUNCTIONS IN: nucleoside transmembrane transporter activity; INVOLVED IN: transport; LOCATED IN: plasma membrane; CONTAINS InterPro DOMAIN/s: Delayed-early response protein/equilibrative nucleoside transporter (InterPro:IPR002259); BEST Arabidopsis thaliana protein match is: Major facilitator superfamily protein (TAIR:AT4G05120.1); Has 30201 Blast hi…
743	AT1G78000	-0.917192	-1.88844	6.10921	6.59419e-25	1.12908e-22	sulfate transporter 1;2	Encodes a sulfate transporter that can restore sulfate uptake capacity of a yeast mutant lacking sulfate transporter genes.sulfate transporter 1;2 (SULTR1;2); CONTAINS InterPro DOMAIN/s: Sulphate transporter (InterPro:IPR011547), Sulphate transporter/antisigma-factor antagonist STAS (InterPro:IPR002645), Sulphate anion transporter, conserved site (InterPro:IPR018045), Sulphate anion transporter (…
2849	AT5G62520	-0.916646	-1.88772	1.28228	0.00701745	0.0470537	similar to RCD one 5	Encodes a protein with similarity to RCD1 but without the WWE domain. The protein does have a PARP signature upstream of the C-terminal protein interaction domain. The PARP signature may bind NAD+ and attach the ADP-ribose-moiety from NAD+ to the target molecule. Its presence suggests a role for the protein in ADP ribosylation. Up-regulated by NaCl. SRO5 and P5CDH (an overlapping gene in the anti…
19	AT1G02810	-0.912996	-1.88295	4.36504	2.00879e-11	1.02727e-09	Plant invertase/pectin methylesterase inhibitor superfamily	Plant invertase/pectin methylesterase inhibitor superfamily; FUNCTIONS IN: enzyme inhibitor activity, pectinesterase activity; INVOLVED IN: cell wall modification; LOCATED IN: endomembrane system, cell wall, plant-type cell wall; EXPRESSED IN: 14 plant structures; EXPRESSED DURING: 6 growth stages; CONTAINS InterPro DOMAIN/s: Pectinesterase, active site (InterPro:IPR018040), Pectin lyase fold/vir…
177	AT1G15310	-0.912951	-1.88289	2.46372	3.7405e-05	0.000557788	signal recognition particle 54 kDa subunit	54 kDa protein subunit of SRP that interacts with the signal peptide of secreted proteinssignal recognition particle 54 kDa subunit (ATHSRP54A); FUNCTIONS IN: 7S RNA binding, mRNA binding, nucleoside-triphosphatase activity, GTP binding, nucleotide binding; INVOLVED IN: SRP-dependent cotranslational protein targeting to membrane, signal sequence recognition, SRP-dependent cotranslational protein …
509	AT1G56670	-0.908234	-1.87675	2.51809	0.000207991	0.00250229	GDSL-like Lipase/Acylhydrolase superfamily protein	GDSL-like Lipase/Acylhydrolase superfamily protein; FUNCTIONS IN: hydrolase activity, acting on ester bonds, carboxylesterase activity; INVOLVED IN: lipid metabolic process; LOCATED IN: endomembrane system; EXPRESSED IN: 10 plant structures; EXPRESSED DURING: 6 growth stages; CONTAINS InterPro DOMAIN/s: Lipase, GDSL (InterPro:IPR001087); BEST Arabidopsis thaliana protein match is: GDSL-like Lipas…
1498	AT3G23110	-0.902226	-1.86895	2.70148	0.000313477	0.00354873	receptor like protein 37	receptor like protein 37 (RLP37); FUNCTIONS IN: kinase activity; INVOLVED IN: signal transduction, defense response; LOCATED IN: endomembrane system; CONTAINS InterPro DOMAIN/s: Leucine-rich repeat-containing N-terminal domain, type 2 (InterPro:IPR013210), Leucine-rich repeat (InterPro:IPR001611); BEST Arabidopsis thaliana protein match is: receptor like protein 38 (TAIR:AT3G23120.1); Has 116481 …
2596	AT5G37550	-0.901526	-1.86804	1.43496	0.00477222	0.0346523		unknown protein; BEST Arabidopsis thaliana protein match is: unknown protein (TAIR:AT1G66190.1); Has 1807 Blast hits to 1807 proteins in 277 species: Archae - 0; Bacteria - 0; Metazoa - 736; Fungi - 347; Plants - 385; Viruses - 0; Other Eukaryotes - 339 (source: NCBI BLink).
2715	AT5G48880	-0.900812	-1.86712	5.18787	1.70685e-16	1.47443e-14	peroxisomal 3-keto-acyl-CoA thiolase 2	Encodes a peroxisomal 3-keto-acyl-CoA thiolase 2 precursor. EC2.3.1.16 thiolases. AT5G48880.1 is named PKT1 and AT5G48880.2 is named PKT2.PEROXISOMAL-3-KETO-ACYL-COA THIOLASE 1 (PKT1); FUNCTIONS IN: transferase activity, transferring acyl groups other than amino-acyl groups, catalytic activity, acetyl-CoA C-acyltransferase activity; INVOLVED IN: fatty acid oxidation; LOCATED IN: peroxisome; EXPRE…
2670	AT5G45070	-0.896171	-1.86112	3.47085	1.16918e-05	0.000198594	phloem protein 2-A8	phloem protein 2-A8 (PP2-A8); FUNCTIONS IN: carbohydrate binding; INVOLVED IN: signal transduction, defense response, innate immune response; LOCATED IN: intrinsic to membrane; EXPRESSED IN: stem, root; CONTAINS InterPro DOMAIN/s: Toll-Interleukin receptor (InterPro:IPR000157); BEST Arabidopsis thaliana protein match is: phloem protein 2-A6 (TAIR:AT5G45080.1); Has 1773 Blast hits to 1692 proteins…
2706	AT5G48000	-0.891972	-1.85571	4.51441	4.59908e-11	2.23282e-09	cytochrome P450, family 708, subfamily A, polypeptide 2	Encodes a member of the CYP708A family of cytochrome P450 enzymes. THAH appears to add a hydroxyl group to the triterpene thalianol. thah1 mutants have an elevated accumulation of thalianol. thah1-1 mutants have longer roots than wild type plants. Thalian-diol and desaturated thalian-diol are lost from the root extracts of thah1-1 mutants. Overexpression of the sequence from At5g48000.1 rescues t…
2224	AT4G35810	-0.884156	-1.84569	1.89008	0.000656403	0.00668145	2-oxoglutarate (2OG) and Fe(II)-dependent oxygenase superfamily protein	2-oxoglutarate (2OG) and Fe(II)-dependent oxygenase superfamily protein; FUNCTIONS IN: oxidoreductase activity, acting on paired donors, with incorporation or reduction of molecular oxygen, 2-oxoglutarate as one donor, and incorporation of one atom each of oxygen into both donors, oxidoreductase activity, oxidoreductase activity, acting on paired donors, with incorporation or reduction of molecul…
1965	AT4G16370	-0.883356	-1.84466	8.4205	7.82195e-23	1.1628e-20	oligopeptide transporter	Encodes an oligopeptide transporter involved in metal homeostasis.oligopeptide transporter (OPT3); CONTAINS InterPro DOMAIN/s: Tetrapeptide transporter, OPT1/isp4 (InterPro:IPR004648), Oligopeptide transporter OPT superfamily (InterPro:IPR004813); BEST Arabidopsis thaliana protein match is: oligopeptide transporter 2 (TAIR:AT1G09930.1); Has 1146 Blast hits to 1125 proteins in 109 species: Archae …
1146	AT2G42750	-0.88319	-1.84445	7.73967	7.42952e-15	5.33618e-13	DNAJ heat shock N-terminal domain-containing protein	DNAJ heat shock N-terminal domain-containing protein; FUNCTIONS IN: unfolded protein binding, heat shock protein binding; INVOLVED IN: protein folding; LOCATED IN: chloroplast; EXPRESSED IN: 22 plant structures; EXPRESSED DURING: 13 growth stages; CONTAINS InterPro DOMAIN/s: Molecular chaperone, heat shock protein, Hsp40, DnaJ (InterPro:IPR015609), 4Fe-4S ferredoxin, iron-sulpur binding domain (I…
1780	AT3G61360	-0.881913	-1.84282	1.80951	0.00333505	0.0259195	Tetratricopeptide repeat (TPR)-like superfamily protein	Tetratricopeptide repeat (TPR)-like superfamily protein; CONTAINS InterPro DOMAIN/s: Pentatricopeptide repeat (InterPro:IPR002885); BEST Arabidopsis thaliana protein match is: Pentatricopeptide repeat (PPR) superfamily protein (TAIR:AT1G02420.1); Has 25235 Blast hits to 10240 proteins in 263 species: Archae - 1; Bacteria - 29; Metazoa - 217; Fungi - 376; Plants - 23987; Viruses - 0; Other Eukaryo…
1925	AT4G13540	-0.881758	-1.84262	2.36469	9.26364e-05	0.00124458		unknown protein; INVOLVED IN: N-terminal protein myristoylation; BEST Arabidopsis thaliana protein match is: unknown protein (TAIR:AT3G23930.1); Has 4658 Blast hits to 3455 proteins in 431 species: Archae - 39; Bacteria - 387; Metazoa - 1842; Fungi - 436; Plants - 133; Viruses - 38; Other Eukaryotes - 1783 (source: NCBI BLink).
2698	AT5G47330	-0.881659	-1.84249	1.44145	0.00522984	0.037339	alpha/beta-Hydrolases superfamily protein	alpha/beta-Hydrolases superfamily protein; FUNCTIONS IN: palmitoyl-(protein) hydrolase activity; INVOLVED IN: response to salt stress; LOCATED IN: endomembrane system; EXPRESSED IN: 12 plant structures; EXPRESSED DURING: LP.06 six leaves visible, LP.04 four leaves visible, 4 anthesis, petal differentiation and expansion stage; CONTAINS InterPro DOMAIN/s: Palmitoyl protein thioesterase (InterPro:I…
856	AT2G19650	-0.881587	-1.8424	4.38323	8.13656e-13	4.72833e-11	Cysteine/Histidine-rich C1 domain family protein	Cysteine/Histidine-rich C1 domain family protein; INVOLVED IN: intracellular signaling pathway; EXPRESSED IN: 21 plant structures; EXPRESSED DURING: 13 growth stages; CONTAINS InterPro DOMAIN/s: Protein kinase C-like, phorbol ester/diacylglycerol binding (InterPro:IPR002219), DC1 (InterPro:IPR004146), C1-like (InterPro:IPR011424); BEST Arabidopsis thaliana protein match is: Cysteine/Histidine-ric…
20	AT1G02820	-0.880417	-1.84091	3.78597	1.00333e-09	3.93475e-08	Late embryogenesis abundant 3 (LEA3) family protein	Late embryogenesis abundant 3 (LEA3) family protein; FUNCTIONS IN: molecular_function unknown; INVOLVED IN: embryo development, response to stress; EXPRESSED IN: 16 plant structures; EXPRESSED DURING: 8 growth stages; CONTAINS InterPro DOMAIN/s: Late embryogenesis abundant protein, group 3 (InterPro:IPR004926); BEST Arabidopsis thaliana protein match is: senescence-associated gene 21 (TAIR:AT4G02…
164	AT1G14870	-0.879713	-1.84001	5.14073	3.56812e-16	2.96216e-14	PLANT CADMIUM RESISTANCE 2	PLANT CADMIUM RESISTANCE 2 (PCR2); FUNCTIONS IN: molecular_function unknown; INVOLVED IN: response to oxidative stress; LOCATED IN: plasma membrane; EXPRESSED IN: callus; CONTAINS InterPro DOMAIN/s: Protein of unknown function Cys-rich (InterPro:IPR006461); BEST Arabidopsis thaliana protein match is: PLAC8 family protein (TAIR:AT5G35525.1); Has 803 Blast hits to 802 proteins in 112 species: Archa…
2168	AT4G31870	-0.879035	-1.83915	2.7736	3.29052e-06	6.47202e-05	glutathione peroxidase 7	Encodes glutathione peroxidase.glutathione peroxidase 7 (GPX7); FUNCTIONS IN: glutathione peroxidase activity; INVOLVED IN: response to karrikin; LOCATED IN: chloroplast; EXPRESSED IN: 23 plant structures; EXPRESSED DURING: 13 growth stages; CONTAINS InterPro DOMAIN/s: Thioredoxin fold (InterPro:IPR012335), Thioredoxin-like fold (InterPro:IPR012336), Glutathione peroxidase (InterPro:IPR000889); B…
2318	AT5G03995	-0.878136	-1.838	1.86077	0.00165361	0.0144405		unknown protein; FUNCTIONS IN: molecular_function unknown; INVOLVED IN: biological_process unknown; LOCATED IN: cellular_component unknown; Has 30201 Blast hits to 17322 proteins in 780 species: Archae - 12; Bacteria - 1396; Metazoa - 17338; Fungi - 3422; Plants - 5037; Viruses - 0; Other Eukaryotes - 2996 (source: NCBI BLink).
216	AT1G18590	-0.877702	-1.83745	5.14891	8.81742e-17	7.7565e-15	sulfotransferase 17	encodes a desulfoglucosinolate sulfotransferase, involved in the final step of glucosinolate core structure biosynthesis. Has a broad-substrate specificity with preference with methionine-derived desulfoglucosinolates.sulfotransferase 17 (SOT17); CONTAINS InterPro DOMAIN/s: Sulfotransferase domain (InterPro:IPR000863); BEST Arabidopsis thaliana protein match is: desulfo-glucosinolate sulfotransfe…
717	AT1G76120	-0.87585	-1.83509	2.69176	0.000217736	0.00260157	Pseudouridine synthase family protein	Pseudouridine synthase family protein; FUNCTIONS IN: pseudouridine synthase activity; INVOLVED IN: pseudouridine synthesis, RNA modification; LOCATED IN: cellular_component unknown; EXPRESSED IN: 22 plant structures; EXPRESSED DURING: 13 growth stages; CONTAINS InterPro DOMAIN/s: Pseudouridine synthase, catalytic domain (InterPro:IPR020103), Pseudouridine synthase I, TruA, N-terminal (InterPro:IP…
820	AT2G14580	-0.871972	-1.83016	2.72304	0.000459834	0.00492257	basic pathogenesis-related protein 1	pathogenesis related protein, encodes a basic PR1-like protein. Expresses in flowers, roots, and not in leaves and responses to ethylene and methyl jasmonate. Salicylic acid represses gene expression.basic pathogenesis-related protein 1 (PRB1); FUNCTIONS IN: molecular_function unknown; INVOLVED IN: response to ethylene stimulus, response to jasmonic acid stimulus, response to salicylic acid stimu…
1476	AT3G21560	-0.871792	-1.82993	6.25041	5.47943e-25	9.55264e-23	UDP-Glycosyltransferase superfamily protein	Encodes a protein with sinapic acid:UDP-glucose glucosyltransferase activity. Mutants defective in this gene are hyper-fluorescent (which accumulate in their trichomes a compound that is likely to be 3',5'-dimethoxynaringenin chalcone or sinapoyltriacetic acid lactone, potential products of the concerted action of 4-coumarate CoA ligase and chalcone synthase on sinapic acid).UGT84A2; CONTAINS Int…
2878	AT5G65140	-0.869433	-1.82694	3.28213	8.09775e-08	2.23119e-06	Haloacid dehalogenase-like hydrolase (HAD) superfamily protein	Haloacid dehalogenase-like hydrolase (HAD) superfamily protein; FUNCTIONS IN: catalytic activity, trehalose-phosphatase activity; INVOLVED IN: response to cadmium ion, trehalose biosynthetic process; EXPRESSED IN: 21 plant structures; EXPRESSED DURING: 14 growth stages; CONTAINS InterPro DOMAIN/s: HAD-superfamily hydrolase, subfamily IIB (InterPro:IPR006379), Trehalose-phosphatase (InterPro:IPR00…
2543	AT5G24420	-0.86784	-1.82493	4.2774	8.61453e-08	2.36001e-06	6-phosphogluconolactonase 5	6-phosphogluconolactonase 5 (PGL5); FUNCTIONS IN: 6-phosphogluconolactonase activity; INVOLVED IN: pentose-phosphate shunt, pentose-phosphate shunt, oxidative branch, carbohydrate metabolic process; LOCATED IN: cellular_component unknown; EXPRESSED IN: 21 plant structures; EXPRESSED DURING: 14 growth stages; CONTAINS InterPro DOMAIN/s: 6-phosphogluconolactonase, DevB-type (InterPro:IPR005900); BE…
2907	AT5G67370	-0.86281	-1.81858	6.752	8.37543e-21	1.08524e-18	Protein of unknown function (DUF1230)	Protein of unknown function (DUF1230); CONTAINS InterPro DOMAIN/s: Protein of unknown function DUF1230 (InterPro:IPR009631); BEST Arabidopsis thaliana protein match is: Protein of unknown function (DUF1230) (TAIR:AT5G11840.1); Has 1807 Blast hits to 1807 proteins in 277 species: Archae - 0; Bacteria - 0; Metazoa - 736; Fungi - 347; Plants - 385; Viruses - 0; Other Eukaryotes - 339 (source: NCBI B…
1109	AT2G40230	-0.862387	-1.81804	2.9299	3.1024e-06	6.16694e-05	HXXXD-type acyl-transferase family protein	HXXXD-type acyl-transferase family protein; FUNCTIONS IN: transferase activity, transferring acyl groups other than amino-acyl groups, transferase activity; INVOLVED IN: biological_process unknown; LOCATED IN: cellular_component unknown; EXPRESSED IN: 16 plant structures; EXPRESSED DURING: 7 growth stages; CONTAINS InterPro DOMAIN/s: Transferase (InterPro:IPR003480); BEST Arabidopsis thaliana pro…
1001	AT2G32540	-0.860539	-1.81572	5.03628	5.24376e-14	3.43207e-12	cellulose synthase-like B4	encodes a gene similar to cellulose synthasecellulose synthase-like B4 (CSLB04); FUNCTIONS IN: cellulose synthase activity, transferase activity, transferring glycosyl groups, transferase activity; INVOLVED IN: cellulose biosynthetic process, polysaccharide biosynthetic process; LOCATED IN: membrane; CONTAINS InterPro DOMAIN/s: Cellulose synthase (InterPro:IPR005150); BEST Arabidopsis thaliana pr…
1568	AT3G28770	-0.857712	-1.81216	1.48166	0.00547686	0.0388136	Protein of unknown function (DUF1216)	Protein of unknown function (DUF1216); FUNCTIONS IN: molecular_function unknown; INVOLVED IN: biological_process unknown; LOCATED IN: endomembrane system; EXPRESSED IN: petal, leaf whorl, male gametophyte, flower, epidermis; EXPRESSED DURING: L mature pollen stage, M germinated pollen stage, 4 anthesis, petal differentiation and expansion stage; CONTAINS InterPro DOMAIN/s: Protein of unknown func…
1505	AT3G23510	-0.856584	-1.81075	3.50518	1.43943e-08	4.48846e-07	Cyclopropane-fatty-acyl-phospholipid synthase	Cyclopropane-fatty-acyl-phospholipid synthase; FUNCTIONS IN: cyclopropane-fatty-acyl-phospholipid synthase activity; INVOLVED IN: lipid biosynthetic process; LOCATED IN: endomembrane system; CONTAINS InterPro DOMAIN/s: Amine oxidase (InterPro:IPR002937), Cyclopropane-fatty-acyl-phospholipid/mycolic acid synthase (InterPro:IPR003333), Adrenodoxin reductase (InterPro:IPR000759); BEST Arabidopsis th…
771	AT1G80520	-0.854468	-1.80809	1.58426	0.00344472	0.0266368	Sterile alpha motif (SAM) domain-containing protein	Sterile alpha motif (SAM) domain-containing protein; CONTAINS InterPro DOMAIN/s: Sterile alpha motif homology (InterPro:IPR010993), Sterile alpha motif, type 2 (InterPro:IPR011510); BEST Arabidopsis thaliana protein match is: Sterile alpha motif (SAM) domain-containing protein (TAIR:AT1G15760.1); Has 64 Blast hits to 64 proteins in 13 species: Archae - 0; Bacteria - 0; Metazoa - 0; Fungi - 0; Pla…
952	AT2G27402	-0.85371	-1.80714	4.66786	1.20962e-13	7.68107e-12		BEST Arabidopsis thaliana protein match is: plastid transcriptionally active 18 (TAIR:AT2G32180.1); Has 35333 Blast hits to 34131 proteins in 2444 species: Archae - 798; Bacteria - 22429; Metazoa - 974; Fungi - 991; Plants - 531; Viruses - 0; Other Eukaryotes - 9610 (source: NCBI BLink).
2352	AT5G06740	-0.853459	-1.80683	2.17979	0.000284622	0.00326643	Concanavalin A-like lectin protein kinase family protein	Concanavalin A-like lectin protein kinase family protein; FUNCTIONS IN: in 6 functions; INVOLVED IN: protein amino acid phosphorylation; LOCATED IN: endomembrane system; EXPRESSED IN: root; CONTAINS InterPro DOMAIN/s: Legume lectin, beta chain (InterPro:IPR001220), Protein kinase, ATP binding site (InterPro:IPR017441), Serine/threonine-protein kinase-like domain (InterPro:IPR017442), Concanavalin…
1775	AT3G61160	-0.851088	-1.80386	2.74933	2.01362e-05	0.000322331	Protein kinase superfamily protein	Protein kinase superfamily protein; FUNCTIONS IN: protein serine/threonine kinase activity, protein kinase activity, ATP binding; INVOLVED IN: protein amino acid phosphorylation; LOCATED IN: cytosol; EXPRESSED IN: 25 plant structures; EXPRESSED DURING: 14 growth stages; CONTAINS InterPro DOMAIN/s: Protein kinase, ATP binding site (InterPro:IPR017441), Serine/threonine-protein kinase domain (Inter…
142	AT1G12805	-0.85087	-1.80359	1.82934	0.0013202	0.0119535	nucleotide binding	nucleotide binding; Has 35333 Blast hits to 34131 proteins in 2444 species: Archae - 798; Bacteria - 22429; Metazoa - 974; Fungi - 991; Plants - 531; Viruses - 0; Other Eukaryotes - 9610 (source: NCBI BLink).
780	AT2G01430	-0.84659	-1.79825	1.42047	0.00612355	0.0425322	homeobox-leucine zipper protein 17	homeobox-leucine zipper protein 17 (HB17); FUNCTIONS IN: sequence-specific DNA binding transcription factor activity; INVOLVED IN: regulation of transcription, DNA-dependent, regulation of transcription; LOCATED IN: nucleus; CONTAINS InterPro DOMAIN/s: Homeobox, conserved site (InterPro:IPR017970), Homeobox (InterPro:IPR001356), Homeodomain-like (InterPro:IPR009057), Leucine zipper, homeobox-asso…
1622	AT3G47295	-0.844701	-1.79589	5.15671	6.87882e-15	4.99678e-13		unknown protein; FUNCTIONS IN: molecular_function unknown; INVOLVED IN: biological_process unknown; LOCATED IN: endomembrane system; EXPRESSED IN: 22 plant structures; EXPRESSED DURING: 13 growth stages; Has 13 Blast hits to 13 proteins in 2 species: Archae - 0; Bacteria - 0; Metazoa - 0; Fungi - 0; Plants - 13; Viruses - 0; Other Eukaryotes - 0 (source: NCBI BLink).
1745	AT3G57020	-0.844583	-1.79575	6.06999	5.66131e-20	6.70167e-18	Calcium-dependent phosphotriesterase superfamily protein	Calcium-dependent phosphotriesterase superfamily protein; FUNCTIONS IN: strictosidine synthase activity; INVOLVED IN: alkaloid biosynthetic process, biosynthetic process; LOCATED IN: endoplasmic reticulum, vacuole; EXPRESSED IN: 20 plant structures; EXPRESSED DURING: 10 growth stages; CONTAINS InterPro DOMAIN/s: Strictosidine synthase, conserved region (InterPro:IPR018119), Strictosidine synthase…
2061	AT4G23990	-0.843341	-1.7942	4.02062	4.49034e-07	1.06838e-05	cellulose synthase like G3	encodes a protein similar to cellulose synthasecellulose synthase like G3 (CSLG3); FUNCTIONS IN: cellulose synthase activity, transferase activity, transferring glycosyl groups, transferase activity; INVOLVED IN: cellulose biosynthetic process, polysaccharide biosynthetic process; LOCATED IN: membrane; EXPRESSED IN: 13 plant structures; EXPRESSED DURING: 8 growth stages; CONTAINS InterPro DOMAIN/…
588	AT1G66280	-0.84234	-1.79296	6.70137	3.27981e-19	3.63566e-17	Glycosyl hydrolase superfamily protein	BGLU22; FUNCTIONS IN: beta-glucosidase activity, hydrolase activity, hydrolyzing O-glycosyl compounds; INVOLVED IN: response to salt stress, cellular response to cold, cellular response to salt stress; LOCATED IN: membrane; EXPRESSED IN: root, callus, pollen tube, leaf; EXPRESSED DURING: seedling growth; CONTAINS InterPro DOMAIN/s: Glycoside hydrolase, family 1 (InterPro:IPR001360), Glycoside hyd…
2563	AT5G26280	-0.842244	-1.79284	7.96406	4.10807e-26	7.95762e-24	TRAF-like family protein	TRAF-like family protein; FUNCTIONS IN: molecular_function unknown; INVOLVED IN: biological_process unknown; LOCATED IN: membrane; EXPRESSED IN: 8 plant structures; EXPRESSED DURING: seedling growth; CONTAINS InterPro DOMAIN/s: TRAF-like (InterPro:IPR008974), MATH (InterPro:IPR002083); BEST Arabidopsis thaliana protein match is: TRAF-like family protein (TAIR:AT5G26300.1); Has 30201 Blast hits to…
1159	AT2G43510	-0.838683	-1.78842	2.48926	8.71913e-05	0.00118167	trypsin inhibitor protein 1	Member of the defensin-like (DEFL) family. Encodes putative trypsin inhibitor protein which may function in defense against herbivory.trypsin inhibitor protein 1 (TI1); FUNCTIONS IN: serine-type endopeptidase inhibitor activity; INVOLVED IN: defense response to fungus, defense response; LOCATED IN: endomembrane system, extracellular region; EXPRESSED IN: 23 plant structures; EXPRESSED DURING: 13 …
913	AT2G23910	-0.837104	-1.78646	2.98124	3.09159e-06	6.15654e-05	NAD(P)-binding Rossmann-fold superfamily protein	NAD(P)-binding Rossmann-fold superfamily protein; FUNCTIONS IN: coenzyme binding, binding, cinnamoyl-CoA reductase activity, catalytic activity; INVOLVED IN: lignin biosynthetic process, response to karrikin; LOCATED IN: cellular_component unknown; EXPRESSED IN: 19 plant structures; EXPRESSED DURING: 13 growth stages; CONTAINS InterPro DOMAIN/s: NAD-dependent epimerase/dehydratase (InterPro:IPR00…
2618	AT5G39890	-0.836971	-1.7863	2.66334	3.14083e-05	0.000478107	Protein of unknown function (DUF1637)	Protein of unknown function (DUF1637); FUNCTIONS IN: cysteamine dioxygenase activity; INVOLVED IN: oxidation reduction; LOCATED IN: cellular_component unknown; EXPRESSED IN: 24 plant structures; EXPRESSED DURING: 15 growth stages; CONTAINS InterPro DOMAIN/s: Protein of unknown function DUF1637 (InterPro:IPR012864); BEST Arabidopsis thaliana protein match is: Protein of unknown function (DUF1637) …
1870	AT4G07820	-0.83178	-1.77988	2.39337	0.000337098	0.00375845	CAP (Cysteine-rich secretory proteins, Antigen 5, and Pathogenesis-related 1 protein) superfamily protein	CAP (Cysteine-rich secretory proteins, Antigen 5, and Pathogenesis-related 1 protein) superfamily protein; FUNCTIONS IN: molecular_function unknown; LOCATED IN: endomembrane system, extracellular region; EXPRESSED IN: stem, hypocotyl, root; CONTAINS InterPro DOMAIN/s: Allergen V5/Tpx-1 related (InterPro:IPR001283), SCP-like extracellular (InterPro:IPR014044); BEST Arabidopsis thaliana protein mat…
2454	AT5G17050	-0.831128	-1.77908	5.39423	7.84796e-16	6.32355e-14	UDP-glucosyl transferase 78D2	The At5g17050 encodes a anthocyanidin 3-O-glucosyltransferase which specifically glucosylates the 3-position of the flavonoid C-ring. Anthocyanidins such as cyanidin and pelargonidin as well as flavonols such as kaempferol and quercetin are accepted substrates.UDP-glucosyl transferase 78D2 (UGT78D2); CONTAINS InterPro DOMAIN/s: UDP-glucuronosyl/UDP-glucosyltransferase (InterPro:IPR002213); BEST A…
1069	AT2G37770	-0.829129	-1.77661	2.71595	0.000479302	0.00510359	NAD(P)-linked oxidoreductase superfamily protein	NAD(P)-linked oxidoreductase superfamily protein; FUNCTIONS IN: oxidoreductase activity; INVOLVED IN: oxidation reduction; EXPRESSED IN: 12 plant structures; EXPRESSED DURING: LP.04 four leaves visible, 4 anthesis, petal differentiation and expansion stage; CONTAINS InterPro DOMAIN/s: Aldo/keto reductase (InterPro:IPR001395), Aldo/keto reductase subgroup (InterPro:IPR020471), Aldo/keto reductase,…
2461	AT5G17780	-0.826048	-1.77282	1.72539	0.00359298	0.027506	alpha/beta-Hydrolases superfamily protein	alpha/beta-Hydrolases superfamily protein; FUNCTIONS IN: hydrolase activity; LOCATED IN: endomembrane system; EXPRESSED IN: 13 plant structures; EXPRESSED DURING: 8 growth stages; CONTAINS InterPro DOMAIN/s: Alpha/beta hydrolase fold-1 (InterPro:IPR000073); BEST Arabidopsis thaliana protein match is: alpha/beta-Hydrolases superfamily protein (TAIR:AT5G17720.1); Has 7857 Blast hits to 7854 protein…
2036	AT4G22517	-0.819824	-1.76519	6.53316	6.13003e-14	3.97147e-12	Bifunctional inhibitor/lipid-transfer protein/seed storage 2S albumin superfamily protein	Encodes a Protease inhibitor/seed storage/LTP family proteinBifunctional inhibitor/lipid-transfer protein/seed storage 2S albumin superfamily protein; INVOLVED IN: lipid transport; LOCATED IN: endomembrane system; CONTAINS InterPro DOMAIN/s: Bifunctional inhibitor/plant lipid transfer protein/seed storage (InterPro:IPR016140), Plant lipid transfer protein/seed storage/trypsin-alpha amylase inhibi…
2470	AT5G18200	-0.818986	-1.76417	4.17586	1.10907e-10	5.07604e-09	UTP:galactose-1-phosphate uridylyltransferases;ribose-5-phosphate adenylyltransferases	encodes an adenylyltransferaseUTP:galactose-1-phosphate uridylyltransferases;ribose-5-phosphate adenylyltransferases; CONTAINS InterPro DOMAIN/s: Galactose-1-phosphate uridyl transferase, N-terminal (InterPro:IPR005849), Histidine triad-like motif (InterPro:IPR011146), Galactose-1-phosphate uridyl transferase, class I (InterPro:IPR001937), Histidine triad motif (InterPro:IPR011151); Has 1807 Blas…
1485	AT3G22240	-0.818397	-1.76345	3.88421	1.71779e-09	6.39652e-08		unknown protein; BEST Arabidopsis thaliana protein match is: unknown protein (TAIR:AT3G22235.2); Has 177 Blast hits to 177 proteins in 14 species: Archae - 0; Bacteria - 0; Metazoa - 0; Fungi - 0; Plants - 177; Viruses - 0; Other Eukaryotes - 0 (source: NCBI BLink).
1627	AT3G47790	-0.816942	-1.76167	1.86589	0.0035513	0.027285	ABC2 homolog 7	member of ATH subfamilyABC2 homolog 7 (ATH7); FUNCTIONS IN: ATPase activity, coupled to transmembrane movement of substances, transporter activity; INVOLVED IN: N-terminal protein myristoylation; CONTAINS InterPro DOMAIN/s: ATPase, AAA+ type, core (InterPro:IPR003593), ABC transporter-like (InterPro:IPR003439), ABC transporter, conserved site (InterPro:IPR017871); BEST Arabidopsis thaliana protei…
579	AT1G65690	-0.816852	-1.76156	2.60885	0.000245146	0.00287533	Late embryogenesis abundant (LEA) hydroxyproline-rich glycoprotein family	Late embryogenesis abundant (LEA) hydroxyproline-rich glycoprotein family; CONTAINS InterPro DOMAIN/s: Late embryogenesis abundant protein, group 2 (InterPro:IPR004864); BEST Arabidopsis thaliana protein match is: NDR1/HIN1-like 25 (TAIR:AT5G36970.1); Has 985 Blast hits to 984 proteins in 28 species: Archae - 0; Bacteria - 0; Metazoa - 0; Fungi - 0; Plants - 985; Viruses - 0; Other Eukaryotes - 0…
529	AT1G60730	-0.816386	-1.76099	4.13572	8.47496e-07	1.89202e-05	NAD(P)-linked oxidoreductase superfamily protein	NAD(P)-linked oxidoreductase superfamily protein; FUNCTIONS IN: oxidoreductase activity, aldo-keto reductase activity; INVOLVED IN: oxidation reduction; EXPRESSED IN: 7 plant structures; EXPRESSED DURING: LP.06 six leaves visible, LP.04 four leaves visible, 4 anthesis, petal differentiation and expansion stage; CONTAINS InterPro DOMAIN/s: Aldo/keto reductase (InterPro:IPR001395); BEST Arabidopsis…
787	AT2G01900	-0.816271	-1.76085	3.59595	3.09199e-08	9.13636e-07	DNAse I-like superfamily protein	DNAse I-like superfamily protein; FUNCTIONS IN: hydrolase activity, inositol or phosphatidylinositol phosphatase activity; INVOLVED IN: biological_process unknown; EXPRESSED IN: hypocotyl, sepal, root; EXPRESSED DURING: 4 anthesis; CONTAINS InterPro DOMAIN/s: Inositol polyphosphate related phosphatase (InterPro:IPR000300), Endonuclease/exonuclease/phosphatase (InterPro:IPR005135); BEST Arabidopsi…
85	AT1G07560	-0.815855	-1.76034	2.42194	0.00132665	0.0120062	Leucine-rich repeat protein kinase family protein	Leucine-rich repeat protein kinase family protein; FUNCTIONS IN: kinase activity; INVOLVED IN: protein amino acid phosphorylation; LOCATED IN: endomembrane system; EXPRESSED IN: root; CONTAINS InterPro DOMAIN/s: Protein kinase, ATP binding site (InterPro:IPR017441), Protein kinase, catalytic domain (InterPro:IPR000719), Serine/threonine-protein kinase-like domain (InterPro:IPR017442), Protein kin…
1842	AT4G02380	-0.815293	-1.75966	5.93932	5.87751e-18	5.87047e-16	senescence-associated gene 21	Encodes AtLEA5 (late embryogenesis abundant like protein). Also known as SENESCENCE-ASSOCIATED GENE 21 (SAG21). Has a role on oxidative stress tolerance. mRNA levels are elevated in response to various stresses.senescence-associated gene 21 (SAG21); CONTAINS InterPro DOMAIN/s: Late embryogenesis abundant protein, group 3 (InterPro:IPR004926); BEST Arabidopsis thaliana protein match is: Late embry…
1106	AT2G40100	-0.815254	-1.75961	4.94906	3.91428e-15	2.95528e-13	light harvesting complex photosystem II	Lhcb4:3 protein (Lhcb4.3, light harvesting complex of photosystem IIlight harvesting complex photosystem II (LHCB4.3); FUNCTIONS IN: chlorophyll binding; INVOLVED IN: response to blue light, response to red light, response to far red light, photosynthesis; LOCATED IN: light-harvesting complex, thylakoid, chloroplast thylakoid membrane, chloroplast, membrane; EXPRESSED IN: 28 plant structures; EXP…
1410	AT3G16400	-0.814593	-1.7588	8.0986	2.55365e-25	4.61993e-23	nitrile specifier protein 1	Encodes a nitrile-specifier protein NSP1 responsible for constitutive and herbivore-induced simple nitrile formation in rosette leaves. NSP1 is one out of five (At3g16400/NSP1, At2g33070/NSP2, At3g16390/NSP3, At3g16410/NSP4 and At5g48180/NSP5) A. thaliana epithiospecifier protein (ESP) homologues that promote simple nitrile, but not epithionitrile or thiocyanate formation.nitrile specifier protei…
542	AT1G62560	-0.814169	-1.75829	5.29187	1.9784e-13	1.22783e-11	flavin-monooxygenase glucosinolate S-oxygenase 3	belongs to the flavin-monooxygenase (FMO) family, encodes a glucosinolate S-oxygenase that catalyzes the conversion of methylthioalkyl glucosinolates to methylsulfinylalkyl glucosinolatesflavin-monooxygenase glucosinolate S-oxygenase 3 (FMO GS-OX3); CONTAINS InterPro DOMAIN/s: Flavin-containing monooxygenase FMO (InterPro:IPR000960), Flavin-containing monooxygenase-like (InterPro:IPR020946); BEST…
1815	AT4G01080	-0.81094	-1.75435	3.20025	3.0295e-06	6.05174e-05	TRICHOME BIREFRINGENCE-LIKE 26	Encodes a member of the TBL (TRICHOME BIREFRINGENCE-LIKE) gene family containing a plant-specific DUF231 (domain of unknown function) domain. TBL gene family has 46 members, two of which (TBR/AT5G06700 and TBL3/AT5G01360) have been shown to be involved in the synthesis and deposition of secondary wall cellulose, presumably by influencing the esterification state of pectic polymers. A nomenclature…
2865	AT5G64110	-0.810671	-1.75403	4.23857	2.18111e-09	7.93685e-08	Peroxidase superfamily protein	Peroxidase superfamily protein; FUNCTIONS IN: peroxidase activity, heme binding; INVOLVED IN: response to oxidative stress, oxidation reduction; LOCATED IN: membrane; EXPRESSED IN: shoot apex, shoot, stamen, leaf; EXPRESSED DURING: 4 anthesis; CONTAINS InterPro DOMAIN/s: Haem peroxidase (InterPro:IPR010255), Plant peroxidase (InterPro:IPR000823), Peroxidases heam-ligand binding site (InterPro:IPR…
2131	AT4G28680	-0.81029	-1.75356	3.26103	3.58889e-06	6.98723e-05	L-tyrosine decarboxylase	Encodes a stress-induced tyrosine decarboxylase (TyrDC). Recombinant (His)6-TyrDC expressed in E. coli catalyzes the conversion of L-tyrosine to tyramine. Recombinant TyrDC forms tetramers.L-tyrosine decarboxylase (TYRDC); CONTAINS InterPro DOMAIN/s: Aromatic-L-amino-acid decarboxylase (InterPro:IPR010977), Pyridoxal phosphate-dependent transferase, major domain (InterPro:IPR015424), Pyridoxal ph…
222	AT1G18980	-0.80983	-1.753	3.90752	4.27149e-09	1.44725e-07	RmlC-like cupins superfamily protein	RmlC-like cupins superfamily protein; FUNCTIONS IN: manganese ion binding, nutrient reservoir activity; INVOLVED IN: biological_process unknown; LOCATED IN: endomembrane system, apoplast; EXPRESSED IN: inflorescence meristem, hypocotyl, root, flower, pollen tube; EXPRESSED DURING: petal differentiation and expansion stage; CONTAINS InterPro DOMAIN/s: Cupin, RmlC-type (InterPro:IPR011051), Cupin 1…
580	AT1G65845	-0.809016	-1.75202	4.42743	2.56217e-07	6.37287e-06		unknown protein; FUNCTIONS IN: molecular_function unknown; INVOLVED IN: biological_process unknown; LOCATED IN: endomembrane system; Has 9 Blast hits to 9 proteins in 2 species: Archae - 0; Bacteria - 0; Metazoa - 0; Fungi - 0; Plants - 9; Viruses - 0; Other Eukaryotes - 0 (source: NCBI BLink).
749	AT1G78370	-0.807344	-1.74999	8.03656	3.43575e-24	5.67995e-22	glutathione S-transferase TAU 20	Encodes glutathione transferase belonging to the tau class of GSTs. Naming convention according to Wagner et al. (2002).glutathione S-transferase TAU 20 (GSTU20); FUNCTIONS IN: glutathione transferase activity; INVOLVED IN: toxin catabolic process; LOCATED IN: apoplast, chloroplast, cytoplasm; EXPRESSED IN: 23 plant structures; EXPRESSED DURING: 15 growth stages; CONTAINS InterPro DOMAIN/s: Thior…
1419	AT3G17070	-0.807324	-1.74996	3.43759	1.27815e-06	2.76962e-05	Peroxidase family protein	Peroxidase family protein; FUNCTIONS IN: peroxidase activity, heme binding; INVOLVED IN: response to oxidative stress, oxidation reduction; LOCATED IN: endomembrane system; EXPRESSED IN: guard cell; CONTAINS InterPro DOMAIN/s: Haem peroxidase (InterPro:IPR010255), Plant peroxidase (InterPro:IPR000823), Haem peroxidase, plant/fungal/bacterial (InterPro:IPR002016); BEST Arabidopsis thaliana protein…
2032	AT4G22485	-0.803765	-1.74565	11.246	2.05964e-17	1.91736e-15	Bifunctional inhibitor/lipid-transfer protein/seed storage 2S albumin superfamily protein	Encodes a Protease inhibitor/seed storage/LTP family proteinBifunctional inhibitor/lipid-transfer protein/seed storage 2S albumin superfamily protein; FUNCTIONS IN: molecular_function unknown; INVOLVED IN: lipid transport; LOCATED IN: cellular_component unknown; EXPRESSED IN: sperm cell; CONTAINS InterPro DOMAIN/s: Bifunctional inhibitor/plant lipid transfer protein/seed storage (InterPro:IPR0161…
1062	AT2G37240	-0.802742	-1.74441	5.27802	5.94744e-15	4.35321e-13	Thioredoxin superfamily protein	Thioredoxin superfamily protein; FUNCTIONS IN: oxidoreductase activity, antioxidant activity; INVOLVED IN: biological_process unknown; LOCATED IN: chloroplast; EXPRESSED IN: 21 plant structures; EXPRESSED DURING: 14 growth stages; CONTAINS InterPro DOMAIN/s: Thioredoxin fold (InterPro:IPR012335), Alkyl hydroperoxide reductase/ Thiol specific antioxidant/ Mal allergen (InterPro:IPR000866), Thiored…
904	AT2G23000	-0.798403	-1.73917	5.58606	2.72939e-16	2.30579e-14	serine carboxypeptidase-like 10	serine carboxypeptidase-like 10 (scpl10); FUNCTIONS IN: serine-type carboxypeptidase activity; INVOLVED IN: proteolysis; LOCATED IN: endomembrane system; CONTAINS InterPro DOMAIN/s: Peptidase S10, serine carboxypeptidase (InterPro:IPR001563); BEST Arabidopsis thaliana protein match is: serine carboxypeptidase-like 9 (TAIR:AT2G23010.1); Has 3984 Blast hits to 3884 proteins in 449 species: Archae -…
1285	AT3G05727	-0.797217	-1.73775	6.83575	9.37776e-16	7.45118e-14	S locus-related glycoprotein 1 (SLR1) binding pollen coat protein family	Encodes a defensin-like (DEFL) family protein.S locus-related glycoprotein 1 (SLR1) binding pollen coat protein family; LOCATED IN: endomembrane system; CONTAINS InterPro DOMAIN/s: S locus-related glycoprotein 1 binding pollen coat (InterPro:IPR010851); BEST Arabidopsis thaliana protein match is: unknown protein (TAIR:AT3G05730.1); Has 35333 Blast hits to 34131 proteins in 2444 species: Archae - …
430	AT1G50180	-0.795213	-1.73533	2.21396	0.00171824	0.0149272	NB-ARC domain-containing disease resistance protein	NB-ARC domain-containing disease resistance protein; FUNCTIONS IN: ATP binding; INVOLVED IN: apoptosis, defense response; LOCATED IN: cellular_component unknown; EXPRESSED IN: shoot; CONTAINS InterPro DOMAIN/s: NB-ARC (InterPro:IPR002182), Disease resistance protein (InterPro:IPR000767); BEST Arabidopsis thaliana protein match is: Disease resistance protein (CC-NBS-LRR class) family (TAIR:AT5G486…
1584	AT3G43190	-0.794021	-1.7339	5.17469	9.09091e-16	7.29441e-14	sucrose synthase 4	Encodes a protein with sucrose synthase activity (SUS4).sucrose synthase 4 (SUS4); FUNCTIONS IN: UDP-glycosyltransferase activity, sucrose synthase activity, transferase activity, transferring glycosyl groups; INVOLVED IN: sucrose biosynthetic process, response to hypoxia; LOCATED IN: plasma membrane, vacuole, membrane; EXPRESSED IN: 15 plant structures; EXPRESSED DURING: 6 growth stages; CONTAIN…
475	AT1G54010	-0.793368	-1.73312	6.84183	6.10382e-20	7.18116e-18	GDSL-like Lipase/Acylhydrolase superfamily protein	GDSL-like Lipase/Acylhydrolase superfamily protein; FUNCTIONS IN: hydrolase activity, acting on ester bonds, carboxylesterase activity; INVOLVED IN: lipid metabolic process; LOCATED IN: plasma membrane, vacuole, membrane; EXPRESSED IN: cultured cell, leaf; EXPRESSED DURING: seedling growth; CONTAINS InterPro DOMAIN/s: Lipase, GDSL (InterPro:IPR001087); BEST Arabidopsis thaliana protein match is: …
2158	AT4G30670	-0.79283	-1.73247	4.10189	1.2936e-09	4.94172e-08	Putative membrane lipoprotein	Putative membrane lipoprotein; FUNCTIONS IN: molecular_function unknown; INVOLVED IN: biological_process unknown; LOCATED IN: endomembrane system; EXPRESSED IN: 11 plant structures; EXPRESSED DURING: 4 anthesis, petal differentiation and expansion stage; Has 30201 Blast hits to 17322 proteins in 780 species: Archae - 12; Bacteria - 1396; Metazoa - 17338; Fungi - 3422; Plants - 5037; Viruses - 0; …
250	AT1G21110	-0.79174	-1.73116	4.7429	8.59878e-13	4.98184e-11	O-methyltransferase family protein	O-methyltransferase family protein; FUNCTIONS IN: methyltransferase activity, O-methyltransferase activity, protein dimerization activity; LOCATED IN: cytosol; CONTAINS InterPro DOMAIN/s: Winged helix-turn-helix transcription repressor DNA-binding (InterPro:IPR011991), Plant methyltransferase dimerisation (InterPro:IPR012967), O-methyltransferase, family 2 (InterPro:IPR001077), O-methyltransferas…
1875	AT4G08590	-0.787619	-1.72622	2.36926	0.00215389	0.0179198	ORTHRUS-like	ORTHRUS-like (ORTHL); CONTAINS InterPro DOMAIN/s: SRA-YDG (InterPro:IPR003105), Zinc finger, RING-type (InterPro:IPR001841), Zinc finger, C3HC4 RING-type (InterPro:IPR018957); BEST Arabidopsis thaliana protein match is: Zinc finger (C3HC4-type RING finger) family protein (TAIR:AT1G57820.2); Has 2775 Blast hits to 2701 proteins in 230 species: Archae - 0; Bacteria - 14; Metazoa - 1738; Fungi - 176…
2857	AT5G63450	-0.787212	-1.72574	2.20998	0.00237245	0.0193849	cytochrome P450, family 94, subfamily B, polypeptide 1	member of CYP94Bcytochrome P450, family 94, subfamily B, polypeptide 1 (CYP94B1); FUNCTIONS IN: electron carrier activity, monooxygenase activity, iron ion binding, oxygen binding, heme binding; INVOLVED IN: oxidation reduction; LOCATED IN: endomembrane system; EXPRESSED IN: 10 plant structures; EXPRESSED DURING: 4 anthesis, petal differentiation and expansion stage; CONTAINS InterPro DOMAIN/s: C…
1664	AT3G50740	-0.786524	-1.72491	6.35384	3.08584e-19	3.44054e-17	UDP-glucosyl transferase 72E1	UGT72E1 is an UDPG:coniferyl alcohol glucosyltransferase which specifically glucosylates sinapyl- and coniferyl aldehydes. The enzyme is thought to be involved in lignin metabolism.UDP-glucosyl transferase 72E1 (UGT72E1); CONTAINS InterPro DOMAIN/s: UDP-glucuronosyl/UDP-glucosyltransferase (InterPro:IPR002213); BEST Arabidopsis thaliana protein match is: UDP-Glycosyltransferase superfamily protei…
918	AT2G24190	-0.7842	-1.72214	2.70118	0.000163299	0.00204278	NAD(P)-binding Rossmann-fold superfamily protein	NAD(P)-binding Rossmann-fold superfamily protein; FUNCTIONS IN: oxidoreductase activity, binding, catalytic activity; INVOLVED IN: oxidation reduction, metabolic process; LOCATED IN: cellular_component unknown; EXPRESSED IN: 22 plant structures; EXPRESSED DURING: 13 growth stages; CONTAINS InterPro DOMAIN/s: NAD(P)-binding domain (InterPro:IPR016040), Glucose/ribitol dehydrogenase (InterPro:IPR00…
2530	AT5G23820	-0.783948	-1.72184	6.80836	5.99408e-23	8.98036e-21	MD-2-related lipid recognition domain-containing protein	MD-2-related lipid recognition domain-containing protein; FUNCTIONS IN: molecular_function unknown; INVOLVED IN: biological_process unknown; LOCATED IN: vacuole; EXPRESSED IN: 20 plant structures; EXPRESSED DURING: 13 growth stages; CONTAINS InterPro DOMAIN/s: MD-2-related lipid-recognition (InterPro:IPR003172); BEST Arabidopsis thaliana protein match is: MD-2-related lipid recognition domain-con…
971	AT2G29440	-0.78296	-1.72066	2.15902	0.00109681	0.0102603	glutathione S-transferase tau 6	Encodes glutathione transferase belonging to the tau class of GSTs. Naming convention according to Wagner et al. (2002).glutathione S-transferase tau 6 (GSTU6); CONTAINS InterPro DOMAIN/s: Thioredoxin fold (InterPro:IPR012335), Glutathione S-transferase, C-terminal-like (InterPro:IPR010987), Glutathione S-transferase/chloride channel, C-terminal (InterPro:IPR017933), Glutathione S-transferase, N-…
2816	AT5G59330	-0.780959	-1.71827	1.87061	0.00300776	0.0238052	Bifunctional inhibitor/lipid-transfer protein/seed storage 2S albumin superfamily protein	Bifunctional inhibitor/lipid-transfer protein/seed storage 2S albumin superfamily protein; FUNCTIONS IN: lipid binding; INVOLVED IN: lipid transport; LOCATED IN: endomembrane system; EXPRESSED IN: shoot apex, shoot, embryo, sepal, leaf; EXPRESSED DURING: 4 anthesis, C globular stage; CONTAINS InterPro DOMAIN/s: Bifunctional inhibitor/plant lipid transfer protein/seed storage (InterPro:IPR016140),…
1459	AT3G20370	-0.778126	-1.7149	6.37696	1.79254e-16	1.5415e-14	TRAF-like family protein	TRAF-like family protein; FUNCTIONS IN: molecular_function unknown; INVOLVED IN: biological_process unknown; LOCATED IN: membrane; EXPRESSED IN: 6 plant structures; EXPRESSED DURING: seedling growth; CONTAINS InterPro DOMAIN/s: TRAF-like (InterPro:IPR008974), MATH (InterPro:IPR002083); BEST Arabidopsis thaliana protein match is: TRAF-like family protein (TAIR:AT3G20360.1); Has 795 Blast hits to 6…
1490	AT3G22740	-0.77592	-1.71228	3.93787	4.1621e-06	7.98964e-05	homocysteine S-methyltransferase 3	homocysteine S-methyltransferase (HMT3)homocysteine S-methyltransferase 3 (HMT3); FUNCTIONS IN: homocysteine S-methyltransferase activity; INVOLVED IN: biological_process unknown; LOCATED IN: plasma membrane; EXPRESSED IN: 16 plant structures; EXPRESSED DURING: 7 growth stages; CONTAINS InterPro DOMAIN/s: Homocysteine S-methyltransferase (InterPro:IPR003726); BEST Arabidopsis thaliana protein mat…
936	AT2G25690	-0.774947	-1.71113	2.10026	0.00133002	0.0120311	Protein of unknown function (DUF581)	Protein of unknown function (DUF581); CONTAINS InterPro DOMAIN/s: Protein of unknown function DUF581 (InterPro:IPR007650); BEST Arabidopsis thaliana protein match is: Protein of unknown function (DUF581) (TAIR:AT5G11460.1); Has 500 Blast hits to 500 proteins in 19 species: Archae - 0; Bacteria - 0; Metazoa - 0; Fungi - 0; Plants - 500; Viruses - 0; Other Eukaryotes - 0 (source: NCBI BLink).
1838	AT4G02280	-0.774142	-1.71017	3.15372	4.76006e-06	8.96697e-05	sucrose synthase 3	Encodes a protein with sucrose synthase activity (SUS3). It appears to be important for sucrose metabolism in developing seeds, especially during the late maturation phase, about 18 days after flowering.sucrose synthase 3 (SUS3); CONTAINS InterPro DOMAIN/s: Sucrose synthase, plant/cyanobacteria (InterPro:IPR012820), Sucrose synthase (InterPro:IPR000368), Glycosyl transferase, group 1 (InterPro:IP…
36	AT1G03820	-0.77333	-1.70921	4.38557	5.61714e-11	2.67295e-09		unknown protein; FUNCTIONS IN: molecular_function unknown; INVOLVED IN: biological_process unknown; LOCATED IN: endomembrane system; EXPRESSED IN: 21 plant structures; EXPRESSED DURING: 13 growth stages; Has 1345 Blast hits to 1122 proteins in 102 species: Archae - 2; Bacteria - 28; Metazoa - 28; Fungi - 30; Plants - 109; Viruses - 0; Other Eukaryotes - 1148 (source: NCBI BLink).
2784	AT5G56500	-0.772744	-1.70852	4.89244	5.81393e-10	2.39257e-08	TCP-1/cpn60 chaperonin family protein	TCP-1/cpn60 chaperonin family protein; FUNCTIONS IN: ATP binding; INVOLVED IN: protein folding, protein refolding, cellular protein metabolic process; LOCATED IN: mitochondrion, chloroplast stroma, chloroplast, membrane; EXPRESSED IN: 22 plant structures; EXPRESSED DURING: 12 growth stages; CONTAINS InterPro DOMAIN/s: Chaperonin Cpn60/TCP-1 (InterPro:IPR002423), Chaperonin Cpn60, conserved site (…
2911	ATCG00330	-0.772039	-1.70768	2.56227	0.00144888	0.0128934	chloroplast ribosomal protein S14	30S chloroplast ribosomal protein S14chloroplast ribosomal protein S14 (RPS14); FUNCTIONS IN: structural constituent of ribosome; INVOLVED IN: translation; LOCATED IN: plastid small ribosomal subunit, chloroplast; EXPRESSED IN: 22 plant structures; EXPRESSED DURING: 13 growth stages; CONTAINS InterPro DOMAIN/s: Ribosomal protein S14 (InterPro:IPR001209), Ribosomal protein S14, conserved site (Int…
515	AT1G58340	-0.770878	-1.70631	2.75142	5.90604e-05	0.000834636	MATE efflux family protein	ZF14; FUNCTIONS IN: antiporter activity, drug transmembrane transporter activity, transporter activity; INVOLVED IN: response to nematode; LOCATED IN: membrane; EXPRESSED IN: 16 plant structures; EXPRESSED DURING: 4 anthesis, F mature embryo stage, petal differentiation and expansion stage, E expanded cotyledon stage, D bilateral stage; CONTAINS InterPro DOMAIN/s: Multi antimicrobial extrusion pr…
1143	AT2G42530	-0.768637	-1.70366	2.8146	0.00269817	0.0217407	cold regulated 15b	cold regulated 15b (COR15B); INVOLVED IN: response to cold, defense response to fungus; LOCATED IN: chloroplast, chloroplast stroma, chloroplast envelope; EXPRESSED IN: 21 plant structures; EXPRESSED DURING: 13 growth stages; BEST Arabidopsis thaliana protein match is: cold-regulated 15a (TAIR:AT2G42540.2); Has 194 Blast hits to 148 proteins in 43 species: Archae - 0; Bacteria - 18; Metazoa - 5; …
826	AT2G15480	-0.766804	-1.7015	3.80299	6.93446e-08	1.92728e-06	UDP-glucosyl transferase 73B5	UDP-glucosyl transferase 73B5 (UGT73B5); FUNCTIONS IN: quercetin 3-O-glucosyltransferase activity, UDP-glycosyltransferase activity, UDP-glucosyltransferase activity, transferase activity, transferring glycosyl groups; INVOLVED IN: response to other organism; LOCATED IN: endomembrane system; EXPRESSED IN: 9 plant structures; EXPRESSED DURING: L mature pollen stage, M germinated pollen stage, LP.0…
4	AT1G01390	-0.766564	-1.70121	2.08829	0.00607224	0.042237	UDP-Glycosyltransferase superfamily protein	UDP-Glycosyltransferase superfamily protein; FUNCTIONS IN: UDP-glycosyltransferase activity, transferase activity, transferring glycosyl groups; INVOLVED IN: metabolic process; EXPRESSED IN: 7 plant structures; EXPRESSED DURING: 9 growth stages; CONTAINS InterPro DOMAIN/s: UDP-glucuronosyl/UDP-glucosyltransferase (InterPro:IPR002213); BEST Arabidopsis thaliana protein match is: UDP-glucosyl trans…
402	AT1G45201	-0.762439	-1.69636	7.82501	6.16223e-22	8.50166e-20	triacylglycerol lipase-like 1	Target of AtGRP7 regulation.triacylglycerol lipase-like 1 (TLL1); FUNCTIONS IN: triglyceride lipase activity; INVOLVED IN: circadian rhythm, lipid metabolic process; LOCATED IN: vacuole, membrane; EXPRESSED IN: guard cell, leaf; CONTAINS InterPro DOMAIN/s: Lipase, class 3 (InterPro:IPR002921); BEST Arabidopsis thaliana protein match is: alpha/beta-Hydrolases superfamily protein (TAIR:AT5G42930.1)…
1200	AT2G46750	-0.761988	-1.69583	4.30496	1.024e-09	4.00761e-08	D-arabinono-1,4-lactone oxidase family protein	D-arabinono-1,4-lactone oxidase family protein; FUNCTIONS IN: oxidoreductase activity, D-arabinono-1,4-lactone oxidase activity, FAD binding, catalytic activity; INVOLVED IN: oxidation reduction; LOCATED IN: membrane; EXPRESSED IN: hypocotyl, root; CONTAINS InterPro DOMAIN/s: D-arabinono-1,4-lactone oxidase (InterPro:IPR007173), FAD-binding, type 2 (InterPro:IPR016166), Plant-specific FAD-depende…
2484	AT5G19600	-0.761479	-1.69523	4.00524	5.52581e-08	1.56526e-06	sulfate transporter 3;5	Encodes sulfate transporter Sultr3;5.sulfate transporter 3;5 (SULTR3;5); FUNCTIONS IN: sulfate transmembrane transporter activity; INVOLVED IN: sulfate transport, transport, transmembrane transport; LOCATED IN: integral to membrane, membrane; EXPRESSED IN: 16 plant structures; EXPRESSED DURING: 9 growth stages; CONTAINS InterPro DOMAIN/s: Sulphate transporter (InterPro:IPR011547), Sulphate transp…
1322	AT3G09260	-0.761192	-1.69489	11.2476	5.7621e-23	8.70077e-21	Glycosyl hydrolase superfamily protein	Encodes beta-glucosidase.The major constituent of ER bodies. One of the most abundant proteins in Arabidopsis seedlings. Exist in an soluble (inactive) and non-soluble (active) form, most probably formed in a polymerization process. Involved in the mutualistic interaction between Arabidopsis and the endophytic fungus Piriformospora indica.PYK10; FUNCTIONS IN: beta-glucosidase activity, copper ion…
2313	AT5G03390	-0.758673	-1.69193	1.95245	0.00717641	0.0479044	Protein of unknown function (DUF295)	Protein of unknown function (DUF295); FUNCTIONS IN: molecular_function unknown; INVOLVED IN: biological_process unknown; LOCATED IN: chloroplast; EXPRESSED IN: 10 plant structures; EXPRESSED DURING: 7 growth stages; CONTAINS InterPro DOMAIN/s: Protein of unknown function DUF295 (InterPro:IPR005174); BEST Arabidopsis thaliana protein match is: Protein of unknown function (DUF295) (TAIR:AT1G68960.1…
1587	AT3G44100	-0.755311	-1.68799	5.33564	3.1387e-15	2.37908e-13	MD-2-related lipid recognition domain-containing protein	MD-2-related lipid recognition domain-containing protein; FUNCTIONS IN: molecular_function unknown; INVOLVED IN: biological_process unknown; LOCATED IN: cell wall, vacuole, anchored to membrane; EXPRESSED IN: 22 plant structures; EXPRESSED DURING: 14 growth stages; CONTAINS InterPro DOMAIN/s: MD-2-related lipid-recognition (InterPro:IPR003172); BEST Arabidopsis thaliana protein match is: MD-2-rel…
2451	AT5G17000	-0.755156	-1.68781	4.27686	1.09984e-09	4.25526e-08	Zinc-binding dehydrogenase family protein	Zinc-binding dehydrogenase family protein; FUNCTIONS IN: oxidoreductase activity, binding, catalytic activity, zinc ion binding; INVOLVED IN: response to oxidative stress; EXPRESSED IN: cultured cell, leaf; CONTAINS InterPro DOMAIN/s: GroES-like (InterPro:IPR011032), NAD(P)-binding domain (InterPro:IPR016040), Alcohol dehydrogenase, C-terminal (InterPro:IPR013149), Alcohol dehydrogenase superfami…
1163	AT2G43620	-0.754875	-1.68749	2.18328	0.0063999	0.043958	Chitinase family protein	Chitinase family protein; FUNCTIONS IN: chitin binding, chitinase activity; INVOLVED IN: response to salt stress; LOCATED IN: apoplast; EXPRESSED IN: 12 plant structures; EXPRESSED DURING: 11 growth stages; CONTAINS InterPro DOMAIN/s: Chitin-binding, type 1, conserved site (InterPro:IPR018371), Glycoside hydrolase, family 19 (InterPro:IPR016283), Chitin-binding, type 1 (InterPro:IPR001002), Glyco…
263	AT1G22140	-0.753129	-1.68544	2.63725	0.000222139	0.0026443		unknown protein; Has 40 Blast hits to 40 proteins in 14 species: Archae - 0; Bacteria - 0; Metazoa - 9; Fungi - 0; Plants - 28; Viruses - 0; Other Eukaryotes - 3 (source: NCBI BLink).
790	AT2G02010	-0.752437	-1.68464	2.29601	0.00600923	0.0419051	glutamate decarboxylase 4	glutamate decarboxylase 4 (GAD4); FUNCTIONS IN: calmodulin binding; INVOLVED IN: carboxylic acid metabolic process, glutamate metabolic process, glutamate decarboxylation to succinate; LOCATED IN: cytosol, nucleus; CONTAINS InterPro DOMAIN/s: Pyridoxal phosphate-dependent transferase, major domain (InterPro:IPR015424), Pyridoxal phosphate-dependent decarboxylase (InterPro:IPR002129), Glutamate de…
1669	AT3G50890	-0.752014	-1.68414	2.77675	8.50431e-05	0.00115871	homeobox protein 28	homeobox protein 28 (HB28); FUNCTIONS IN: DNA binding, sequence-specific DNA binding transcription factor activity; INVOLVED IN: regulation of transcription, DNA-dependent, regulation of transcription; EXPRESSED IN: 9 plant structures; EXPRESSED DURING: 6 growth stages; CONTAINS InterPro DOMAIN/s: Homeobox (InterPro:IPR001356), Homeobox domain, ZF-HD class (InterPro:IPR006455), ZF-HD homeobox pro…
169	AT1G15040	-0.751479	-1.68352	1.99153	0.00266318	0.0215145	Class I glutamine amidotransferase-like superfamily protein	Class I glutamine amidotransferase-like superfamily protein; FUNCTIONS IN: hydrolase activity; INVOLVED IN: glutamine metabolic process; LOCATED IN: cellular_component unknown; EXPRESSED IN: hypocotyl, root; CONTAINS InterPro DOMAIN/s: Peptidase C26 (InterPro:IPR011697), Glutamine amidotransferase type 1 (InterPro:IPR017926); BEST Arabidopsis thaliana protein match is: Class I glutamine amidotran…
1758	AT3G58990	-0.751074	-1.68305	6.27662	2.38516e-18	2.47244e-16	isopropylmalate isomerase 1	isopropylmalate isomerase 1 (IPMI1); FUNCTIONS IN: hydro-lyase activity, 3-isopropylmalate dehydratase activity; INVOLVED IN: leucine biosynthetic process, metabolic process; LOCATED IN: plastid; EXPRESSED IN: 19 plant structures; EXPRESSED DURING: 9 growth stages; CONTAINS InterPro DOMAIN/s: 3-isopropylmalate dehydratase, small subunit-like (InterPro:IPR012305), Aconitase A/isopropylmalate dehyd…
2757	AT5G53750	-0.751057	-1.68303	3.02834	2.43022e-05	0.000380754	CBS domain-containing protein	CBS domain-containing protein; CONTAINS InterPro DOMAIN/s: Cystathionine beta-synthase, core (InterPro:IPR000644); BEST Arabidopsis thaliana protein match is: Cystathionine beta-synthase (CBS) family protein (TAIR:AT4G27460.1); Has 152 Blast hits to 152 proteins in 18 species: Archae - 0; Bacteria - 0; Metazoa - 1; Fungi - 0; Plants - 150; Viruses - 0; Other Eukaryotes - 1 (source: NCBI BLink).
2037	AT4G22520	-0.749482	-1.68119	5.26378	2.32537e-08	7.06715e-07	Bifunctional inhibitor/lipid-transfer protein/seed storage 2S albumin superfamily protein	Bifunctional inhibitor/lipid-transfer protein/seed storage 2S albumin superfamily protein; FUNCTIONS IN: lipid binding; INVOLVED IN: lipid transport; LOCATED IN: endomembrane system; CONTAINS InterPro DOMAIN/s: Bifunctional inhibitor/plant lipid transfer protein/seed storage (InterPro:IPR016140), Plant lipid transfer protein/seed storage/trypsin-alpha amylase inhibitor (InterPro:IPR003612), Plant…
1902	AT4G12030	-0.747883	-1.67933	5.61389	8.05154e-11	3.72958e-09	bile acid transporter 5	Required for the biosynthesis of methionine-derived glucosinolates. Involved in the transport of 2-keto acids between chloroplasts and the cytosol.bile acid transporter 5 (BAT5); CONTAINS InterPro DOMAIN/s: Bile acid:sodium symporter (InterPro:IPR002657); BEST Arabidopsis thaliana protein match is: Sodium Bile acid symporter family (TAIR:AT4G22840.1); Has 30201 Blast hits to 17322 proteins in 780…
1327	AT3G09600	-0.747111	-1.67843	5.79469	3.29363e-12	1.815e-10	Homeodomain-like superfamily protein	Homeodomain-like superfamily protein; FUNCTIONS IN: DNA binding, sequence-specific DNA binding transcription factor activity; INVOLVED IN: in 9 processes; LOCATED IN: chloroplast; EXPRESSED IN: 22 plant structures; EXPRESSED DURING: 13 growth stages; CONTAINS InterPro DOMAIN/s: SANT, DNA-binding (InterPro:IPR001005), Homeodomain-like (InterPro:IPR009057), Myb, DNA-binding (InterPro:IPR014778), HT…
1007	AT2G32960	-0.742406	-1.67296	2.84547	0.000386131	0.00423375	Phosphotyrosine protein phosphatases superfamily protein	Phosphotyrosine protein phosphatases superfamily protein; FUNCTIONS IN: phosphatase activity, protein tyrosine phosphatase activity, catalytic activity; INVOLVED IN: dephosphorylation; LOCATED IN: cellular_component unknown; CONTAINS InterPro DOMAIN/s: Protein-tyrosine phosphatase, active site (InterPro:IPR016130), Dual-specific/protein-tyrosine phosphatase, conserved region (InterPro:IPR000387),…
1171	AT2G44290	-0.741729	-1.67218	3.45134	4.00043e-06	7.74912e-05	Bifunctional inhibitor/lipid-transfer protein/seed storage 2S albumin superfamily protein	Bifunctional inhibitor/lipid-transfer protein/seed storage 2S albumin superfamily protein; FUNCTIONS IN: lipid binding; INVOLVED IN: lipid transport; LOCATED IN: plasma membrane, anchored to membrane; CONTAINS InterPro DOMAIN/s: Bifunctional inhibitor/plant lipid transfer protein/seed storage (InterPro:IPR016140), Plant lipid transfer protein/seed storage/trypsin-alpha amylase inhibitor (InterPro…
508	AT1G56650	-0.741525	-1.67194	1.76504	0.00620247	0.0429168	production of anthocyanin pigment 1	Encodes a putative MYB domain containing transcription factor involved in anthocyanin metabolism and radical scavenging. Essential for the sucrose-mediated expression of the dihydroflavonol reductase gene.production of anthocyanin pigment 1 (PAP1); CONTAINS InterPro DOMAIN/s: SANT, DNA-binding (InterPro:IPR001005), Homeodomain-like (InterPro:IPR009057), Myb, DNA-binding (InterPro:IPR014778), HTH …
1581	AT3G30775	-0.741229	-1.6716	7.34856	3.68931e-13	2.1972e-11	Methylenetetrahydrofolate reductase family protein	Encodes a proline oxidase that is predicted to localize to the inner mitochondrial membrane, its mRNA expression induced by high levels of Al and by osmotic stress. The promoter contains an L-proline-inducible element.EARLY RESPONSIVE TO DEHYDRATION 5 (ERD5); CONTAINS InterPro DOMAIN/s: Proline dehydrogenase (InterPro:IPR002872), Proline oxidase (InterPro:IPR015659); BEST Arabidopsis thaliana pro…
758	AT1G78970	-0.740208	-1.67042	3.31217	1.13636e-05	0.000193444	lupeol synthase 1	Lupeol synthase. Converts oxidosqualene to multiple triterpene alcohols and a triterpene diols. This conversion proceeds through the formation of a 17&#946;-dammarenyl cation.lupeol synthase 1 (LUP1); CONTAINS InterPro DOMAIN/s: Terpene synthase, conserved site (InterPro:IPR002365), Terpenoid cylases/protein prenyltransferase alpha-alpha toroid (InterPro:IPR008930), Squalene cyclase (InterPro:IPR…
497	AT1G55960	-0.73997	-1.67014	7.69519	5.23199e-22	7.32364e-20	Polyketide cyclase/dehydrase and lipid transport superfamily protein	Polyketide cyclase/dehydrase and lipid transport superfamily protein; CONTAINS InterPro DOMAIN/s: Lipid-binding START (InterPro:IPR002913); BEST Arabidopsis thaliana protein match is: Polyketide cyclase/dehydrase and lipid transport superfamily protein (TAIR:AT3G13062.1); Has 265 Blast hits to 265 proteins in 57 species: Archae - 0; Bacteria - 0; Metazoa - 86; Fungi - 0; Plants - 153; Viruses - 0…
1120	AT2G41090	-0.739184	-1.66923	5.79526	3.06022e-14	2.0448e-12	Calcium-binding EF-hand family protein	Calcium-binding EF-hand family protein; FUNCTIONS IN: calcium ion binding; LOCATED IN: cellular_component unknown; EXPRESSED IN: 21 plant structures; EXPRESSED DURING: 14 growth stages; CONTAINS InterPro DOMAIN/s: EF-Hand 1, calcium-binding site (InterPro:IPR018247), EF-HAND 2 (InterPro:IPR018249), EF-hand-like domain (InterPro:IPR011992), Calcium-binding EF-hand (InterPro:IPR002048), EF-hand (In…
218	AT1G18710	-0.737967	-1.66782	2.58843	0.000792277	0.00786413	myb domain protein 47	Member of the R2R3 factor gene family.myb domain protein 47 (MYB47); FUNCTIONS IN: DNA binding, sequence-specific DNA binding transcription factor activity; INVOLVED IN: response to jasmonic acid stimulus, response to salt stress, regulation of transcription, DNA-dependent; LOCATED IN: nucleus, cytoplasm; EXPRESSED IN: leaf lamina base, stem, leaf whorl, leaf; EXPRESSED DURING: LP.06 six leaves v…
1092	AT2G39380	-0.735327	-1.66477	3.27872	9.35166e-05	0.00125498	exocyst subunit exo70 family protein H2	A member of EXO70 gene family, putative exocyst subunits, conserved in land plants. Arabidopsis thaliana contains 23 putative EXO70 genes, which can be classified into eight clusters on the phylogenetic tree.exocyst subunit exo70 family protein H2 (EXO70H2); INVOLVED IN: exocytosis, vesicle docking involved in exocytosis; LOCATED IN: exocyst; EXPRESSED IN: leaf apex, hypocotyl, root, stamen; EXPR…
1425	AT3G17609	-0.733976	-1.66322	4.56638	7.19789e-10	2.91211e-08	HY5-homolog	Encodes a homolog of HY5 (HYH). Involved in phyB signaling pathway.HY5-homolog (HYH); CONTAINS InterPro DOMAIN/s: Basic-leucine zipper (bZIP) transcription factor (InterPro:IPR004827), bZIP transcription factor, bZIP-1 (InterPro:IPR011616); BEST Arabidopsis thaliana protein match is: Basic-leucine zipper (bZIP) transcription factor family protein (TAIR:AT5G11260.1); Has 1693 Blast hits to 1693 pr…
1931	AT4G13900	-0.733817	-1.66303	3.84831	4.49501e-05	0.000659532		pseudogene, similar to NL0D, contains leucine rich-repeat domains Pfam:PF00560, INTERPRO:IPR001611; similar to Cf-4A protein (Lycopersicon esculentum) gi|3097197|emb|CAA73187; blastp match of 33% identity and 2.9e-93 P-value to GP|4235641|gb|AAD13301.1||AF119040 NL0D {Lycopersicon esculentum}
2523	AT5G23220	-0.73272	-1.66177	2.62505	0.000327812	0.00367744	nicotinamidase 3	nicotinamidase 3 (NIC3); FUNCTIONS IN: nicotinamidase activity, catalytic activity; INVOLVED IN: metabolic process; EXPRESSED IN: root; CONTAINS InterPro DOMAIN/s: Isochorismatase-like (InterPro:IPR000868); BEST Arabidopsis thaliana protein match is: nicotinamidase 2 (TAIR:AT5G23230.1); Has 1807 Blast hits to 1807 proteins in 277 species: Archae - 0; Bacteria - 0; Metazoa - 736; Fungi - 347; Plan…
2542	AT5G24380	-0.732094	-1.66105	5.21584	1.25967e-13	7.97252e-12	YELLOW STRIPE like 2	closest Arabidopsis homolog of Zea maize metal-phytosiderophore/metal-nicotianamine transporter ZmYS1YELLOW STRIPE like 2 (YSL2); FUNCTIONS IN: oligopeptide transporter activity; INVOLVED IN: oligopeptide transport, response to zinc ion, response to iron ion; LOCATED IN: plasma membrane; EXPRESSED IN: 14 plant structures; EXPRESSED DURING: LP.04 four leaves visible, 4 anthesis, petal differentiat…
1456	AT3G20100	-0.731416	-1.66027	5.13022	1.04173e-09	4.05216e-08	cytochrome P450, family 705, subfamily A, polypeptide 19	member of CYP705Acytochrome P450, family 705, subfamily A, polypeptide 19 (CYP705A19); FUNCTIONS IN: electron carrier activity, monooxygenase activity, iron ion binding, oxygen binding, heme binding; INVOLVED IN: oxidation reduction; LOCATED IN: endomembrane system; EXPRESSED IN: 18 plant structures; EXPRESSED DURING: 9 growth stages; CONTAINS InterPro DOMAIN/s: Cytochrome P450 (InterPro:IPR00112…
2564	AT5G26290	-0.729904	-1.65853	3.03599	0.000139171	0.00177689	TRAF-like family protein	TRAF-like family protein; CONTAINS InterPro DOMAIN/s: TRAF-like (InterPro:IPR008974), MATH (InterPro:IPR002083); BEST Arabidopsis thaliana protein match is: TRAF-like family protein (TAIR:AT5G26280.1); Has 1807 Blast hits to 1807 proteins in 277 species: Archae - 0; Bacteria - 0; Metazoa - 736; Fungi - 347; Plants - 385; Viruses - 0; Other Eukaryotes - 339 (source: NCBI BLink).
2873	AT5G64700	-0.729125	-1.65763	2.13819	0.00388493	0.0292391	nodulin MtN21 /EamA-like transporter family protein	nodulin MtN21 /EamA-like transporter family protein; FUNCTIONS IN: molecular_function unknown; LOCATED IN: membrane; EXPRESSED IN: 10 plant structures; EXPRESSED DURING: 4 anthesis, C globular stage, petal differentiation and expansion stage; CONTAINS InterPro DOMAIN/s: Protein of unknown function DUF6, transmembrane (InterPro:IPR000620); BEST Arabidopsis thaliana protein match is: nodulin MtN21 …
2371	AT5G08640	-0.726629	-1.65477	6.33781	4.40897e-18	4.42674e-16	flavonol synthase 1	Encodes a flavonol synthase that catalyzes formation of flavonols from dihydroflavonols.flavonol synthase 1 (FLS1); CONTAINS InterPro DOMAIN/s: Oxoglutarate/iron-dependent oxygenase (InterPro:IPR005123); BEST Arabidopsis thaliana protein match is: flavonol synthase 3 (TAIR:AT5G63590.1); Has 8476 Blast hits to 8432 proteins in 992 species: Archae - 0; Bacteria - 1104; Metazoa - 92; Fungi - 925; Pl…
804	AT2G04039	-0.726451	-1.65456	6.41607	1.22121e-17	1.17684e-15		unknown protein; FUNCTIONS IN: molecular_function unknown; LOCATED IN: chloroplast; EXPRESSED IN: 21 plant structures; EXPRESSED DURING: 13 growth stages; CONTAINS InterPro DOMAIN/s: Protein of unknown function DUF2996 (InterPro:IPR021374); Has 159 Blast hits to 159 proteins in 52 species: Archae - 0; Bacteria - 76; Metazoa - 0; Fungi - 0; Plants - 38; Viruses - 0; Other Eukaryotes - 45 (source: …
809	AT2G05380	-0.724433	-1.65225	6.91591	1.52857e-12	8.69833e-11	glycine-rich protein 3 short isoform	glycine-rich protein 3 short isoform (GRP3S) mRNA, completeglycine-rich protein 3 short isoform (GRP3S); FUNCTIONS IN: molecular_function unknown; INVOLVED IN: biological_process unknown; LOCATED IN: endomembrane system; EXPRESSED IN: 16 plant structures; EXPRESSED DURING: 13 growth stages; CONTAINS InterPro DOMAIN/s: Glycine rich protein (InterPro:IPR010800); BEST Arabidopsis thaliana protein ma…
1694	AT3G53170	-0.722678	-1.65024	2.06952	0.00442726	0.0324795	Tetratricopeptide repeat (TPR)-like superfamily protein	Tetratricopeptide repeat (TPR)-like superfamily protein; FUNCTIONS IN: molecular_function unknown; INVOLVED IN: glutamine biosynthetic process; LOCATED IN: nucleolus; EXPRESSED IN: 9 plant structures; EXPRESSED DURING: 6 growth stages; CONTAINS InterPro DOMAIN/s: Pentatricopeptide repeat (InterPro:IPR002885); BEST Arabidopsis thaliana protein match is: Pentatricopeptide repeat (PPR) superfamily p…
1457	AT3G20110	-0.722486	-1.65002	2.81388	0.000116027	0.00150708	cytochrome P450, family 705, subfamily A, polypeptide 20	member of CYP705Acytochrome P450, family 705, subfamily A, polypeptide 20 (CYP705A20); FUNCTIONS IN: electron carrier activity, monooxygenase activity, iron ion binding, oxygen binding, heme binding; INVOLVED IN: oxidation reduction; LOCATED IN: endomembrane system; EXPRESSED IN: hypocotyl, root; CONTAINS InterPro DOMAIN/s: Cytochrome P450 (InterPro:IPR001128), Cytochrome P450, E-class, group I (…
81	AT1G07180	-0.722393	-1.64992	5.89474	1.81623e-16	1.5549e-14	alternative NAD(P)H dehydrogenase 1	Internal NAD(P)H dehydrogenase in mitochondria. The predicted protein sequence has high homology with other designated NAD(P)H DHs from microorganisms; the capacity for matrix NAD(P)H oxidation via the rotenone-insensitive pathway is significantly reduced in the Atndi1 mutant plant line; the in vitro translation product of AtNDI1 is imported into isolated mitochondria and located on the inside of…
1749	AT3G57540	-0.721818	-1.64926	1.89988	0.0053937	0.0383234	Remorin family protein	Remorin family protein; CONTAINS InterPro DOMAIN/s: Remorin, C-terminal (InterPro:IPR005516); BEST Arabidopsis thaliana protein match is: Remorin family protein (TAIR:AT2G41870.1); Has 443 Blast hits to 443 proteins in 21 species: Archae - 0; Bacteria - 0; Metazoa - 1; Fungi - 1; Plants - 440; Viruses - 0; Other Eukaryotes - 1 (source: NCBI BLink).
2592	AT5G36220	-0.719988	-1.64717	2.95176	0.000180748	0.00222192	cytochrome p450 81d1	member of CYP81Dcytochrome p450 81d1 (CYP81D1); FUNCTIONS IN: electron carrier activity, monooxygenase activity, iron ion binding, oxygen binding, heme binding; INVOLVED IN: oxidation reduction; LOCATED IN: endomembrane system; EXPRESSED IN: 18 plant structures; EXPRESSED DURING: 8 growth stages; CONTAINS InterPro DOMAIN/s: Cytochrome P450 (InterPro:IPR001128), Cytochrome P450, conserved site (In…
2708	AT5G48070	-0.71823	-1.64516	2.74863	0.000171635	0.00213038	xyloglucan endotransglucosylase/hydrolase 20	putative xyloglucan endotransglycosylase/hydrolase, expressed primarily in the stele of mature non-elongating regions of both the main and the lateral root. Is expressed in lateral root primordia but expression ceases after lateral root begins to grow.xyloglucan endotransglucosylase/hydrolase 20 (XTH20); FUNCTIONS IN: hydrolase activity, acting on glycosyl bonds, xyloglucan:xyloglucosyl transfera…
2021	AT4G21705	-0.717147	-1.64393	2.42952	0.00405019	0.0301516	Tetratricopeptide repeat (TPR)-like superfamily protein	Tetratricopeptide repeat (TPR)-like superfamily protein; CONTAINS InterPro DOMAIN/s: Pentatricopeptide repeat (InterPro:IPR002885); BEST Arabidopsis thaliana protein match is: Tetratricopeptide repeat (TPR)-like superfamily protein (TAIR:AT1G02150.1); Has 30201 Blast hits to 17322 proteins in 780 species: Archae - 12; Bacteria - 1396; Metazoa - 17338; Fungi - 3422; Plants - 5037; Viruses - 0; Oth…
690	AT1G74430	-0.717064	-1.64383	1.99688	0.0066251	0.0450903	myb domain protein 95	Encodes a putative transcription factor (MYB95).myb domain protein 95 (MYB95); CONTAINS InterPro DOMAIN/s: SANT, DNA-binding (InterPro:IPR001005), Homeodomain-like (InterPro:IPR009057), Myb, DNA-binding (InterPro:IPR014778), HTH transcriptional regulator, Myb-type, DNA-binding (InterPro:IPR017930), Homeodomain-related (InterPro:IPR012287), Myb transcription factor (InterPro:IPR015495); BEST Arabi…
1070	AT2G37970	-0.715502	-1.64205	4.35307	5.22502e-08	1.48445e-06	SOUL heme-binding family protein	SOUL-1; FUNCTIONS IN: binding; INVOLVED IN: N-terminal protein myristoylation, red or far-red light signaling pathway; LOCATED IN: plasma membrane, vacuole; EXPRESSED IN: 25 plant structures; EXPRESSED DURING: 15 growth stages; CONTAINS InterPro DOMAIN/s: SOUL haem-binding protein (InterPro:IPR006917); BEST Arabidopsis thaliana protein match is: SOUL heme-binding family protein (TAIR:AT3G10130.1)…
1872	AT4G08220	-0.713891	-1.64022	2.59214	0.000983031	0.00937423	transposable element gene	Mutator-like transposase family, has a 5.3e-67 P-value blast match to Q9SUF8 /145-308 Pfam PF03108 MuDR family transposase (MuDr-element domain)
2244	AT4G37180	-0.713869	-1.6402	3.84456	5.49421e-07	1.28963e-05	Homeodomain-like superfamily protein	myb family transcription factor, contains Pfam domain, PF00249: Myb-like DNA-binding domain l; also isolated as a putative cytoskeletal protein in a yeast screenHomeodomain-like superfamily protein; CONTAINS InterPro DOMAIN/s: Homeodomain-like (InterPro:IPR009057), Myb, DNA-binding (InterPro:IPR014778), Myb-like DNA-binding domain, SHAQKYF class (InterPro:IPR006447), HTH transcriptional regulator…
1105	AT2G40010	-0.713761	-1.64007	2.18483	0.00316791	0.024847	Ribosomal protein L10 family protein	Ribosomal protein L10 family protein; FUNCTIONS IN: structural constituent of ribosome; INVOLVED IN: translational elongation, translation, ribosome biogenesis; LOCATED IN: cytosolic ribosome, ribosome; EXPRESSED IN: 19 plant structures; EXPRESSED DURING: 13 growth stages; CONTAINS InterPro DOMAIN/s: Ribosomal protein 60S (InterPro:IPR001813), Ribosomal protein L10 (InterPro:IPR001790); BEST Arab…
339	AT1G29720	-0.713193	-1.63943	4.91363	4.15698e-11	2.04406e-09	Leucine-rich repeat transmembrane protein kinase	Leucine-rich repeat transmembrane protein kinase; FUNCTIONS IN: protein serine/threonine kinase activity, protein kinase activity, kinase activity, ATP binding; INVOLVED IN: protein amino acid phosphorylation; LOCATED IN: endomembrane system; EXPRESSED IN: 15 plant structures; EXPRESSED DURING: 9 growth stages; CONTAINS InterPro DOMAIN/s: Protein kinase, ATP binding site (InterPro:IPR017441), Ser…
2705	AT5G47990	-0.713154	-1.63938	4.98845	3.57089e-10	1.51168e-08	cytochrome P450, family 705, subfamily A, polypeptide 5	encodes a member of the CYP705A family of cytochrome P450 enzymes. It appears to catalyze the addition of a double bond to thalian-diol at carbon 15. Reduced levels of THAD expression lead to a build up of thalian-diol in root extracts. thad1-1 mutants also have longer roots than wild type seedlings.cytochrome P450, family 705, subfamily A, polypeptide 5 (CYP705A5); FUNCTIONS IN: oxygen binding, …
1011	AT2G33530	-0.712985	-1.63919	4.65951	4.57614e-08	1.31965e-06	serine carboxypeptidase-like 46	serine carboxypeptidase-like 46 (scpl46); FUNCTIONS IN: serine-type carboxypeptidase activity; INVOLVED IN: proteolysis; LOCATED IN: plant-type cell wall; EXPRESSED IN: 21 plant structures; EXPRESSED DURING: 13 growth stages; CONTAINS InterPro DOMAIN/s: Peptidase S10, serine carboxypeptidase (InterPro:IPR001563), Peptidase S10, serine carboxypeptidase, active site (InterPro:IPR018202); BEST Arabi…
2002	AT4G19820	-0.711186	-1.63715	2.61281	0.00185559	0.0158648	Glycosyl hydrolase family protein with chitinase insertion domain	Glycosyl hydrolase family protein with chitinase insertion domain; FUNCTIONS IN: cation binding, hydrolase activity, hydrolyzing O-glycosyl compounds, chitinase activity, catalytic activity; INVOLVED IN: carbohydrate metabolic process; LOCATED IN: endomembrane system; EXPRESSED IN: 8 plant structures; EXPRESSED DURING: LP.04 four leaves visible, petal differentiation and expansion stage; CONTAINS…
1948	AT4G15393	-0.708009	-1.63355	4.1731	3.14648e-08	9.28308e-07	cytochrome P450, family 702, subfamily A, polypeptide 5	a member of the cytochrome P450 gene family. molecular function unknown.cytochrome P450, family 702, subfamily A, polypeptide 5 (CYP702A5); FUNCTIONS IN: electron carrier activity, monooxygenase activity, iron ion binding, heme binding; INVOLVED IN: biological_process unknown; LOCATED IN: endomembrane system; CONTAINS InterPro DOMAIN/s: Cytochrome P450 (InterPro:IPR001128), Cytochrome P450, E-cla…
1240	AT3G01550	-0.70588	-1.63114	5.44233	1.57487e-13	9.83758e-12	phosphoenolpyruvate (pep)/phosphate translocator 2	phosphoenolpyruvate (pep)/phosphate translocator 2 (PPT2); FUNCTIONS IN: antiporter activity; INVOLVED IN: transport; LOCATED IN: integral to membrane, chloroplast, membrane; EXPRESSED IN: 19 plant structures; EXPRESSED DURING: 13 growth stages; CONTAINS InterPro DOMAIN/s: Protein of unknown function DUF6, transmembrane (InterPro:IPR000620), Tpt phosphate/phosphoenolpyruvate translocator (InterPr…
1215	AT2G47370	-0.705556	-1.63077	2.79551	0.000873476	0.00853623	Calcium-dependent phosphotriesterase superfamily protein	Calcium-dependent phosphotriesterase superfamily protein; FUNCTIONS IN: molecular_function unknown; INVOLVED IN: biological_process unknown; LOCATED IN: endomembrane system; CONTAINS InterPro DOMAIN/s: Six-bladed beta-propeller, TolB-like (InterPro:IPR011042); BEST Arabidopsis thaliana protein match is: Calcium-dependent phosphotriesterase superfamily protein (TAIR:AT2G16760.1); Has 106 Blast hit…
1726	AT3G55240	-0.705155	-1.63032	2.71192	0.00025218	0.00294702	Plant protein 1589 of unknown function	Overexpression leads to PEL (Pseudo-Etiolation in Light) phenotype.FUNCTIONS IN: molecular_function unknown; INVOLVED IN: developmental process; LOCATED IN: endomembrane system; CONTAINS InterPro DOMAIN/s: Conserved hypothetical protein CHP01589, plant (InterPro:IPR006476); BEST Arabidopsis thaliana protein match is: Plant protein 1589 of unknown function (TAIR:AT3G28990.1); Has 220 Blast hits to…
1073	AT2G38210	-0.703599	-1.62856	3.14663	0.00015918	0.00199255	putative PDX1-like protein 4	putative PDX1-like protein 4 (PDX1L4); INVOLVED IN: response to ethylene stimulus, pyridoxal phosphate biosynthetic process, response to stress; LOCATED IN: plasma membrane; EXPRESSED IN: ovule, male gametophyte, cultured cell; EXPRESSED DURING: M germinated pollen stage; CONTAINS InterPro DOMAIN/s: Vitamin B6 biosynthesis protein (InterPro:IPR001852); BEST Arabidopsis thaliana protein match is: …
277	AT1G23010	-0.701342	-1.62602	3.19429	0.000237492	0.00279581	Cupredoxin superfamily protein	Encodes a protein with multicopper oxidase activity. Located in ER. Function together with LPR2 (AT1G71040) and a P5-type ATPase (At5g23630/PDR2) in a common pathway that adjusts root meristem activity to Pi (inorganic phosphate) availability.Low Phosphate Root1 (LPR1); CONTAINS InterPro DOMAIN/s: Multicopper oxidase, type 3 (InterPro:IPR011707), Multicopper oxidase, type 2 (InterPro:IPR011706), …
1291	AT3G06020	-0.701183	-1.62584	2.0697	0.00742634	0.0491255	Protein of unknown function (DUF3049)	Protein of unknown function (DUF3049); CONTAINS InterPro DOMAIN/s: Protein of unknown function DUF3049 (InterPro:IPR021410); BEST Arabidopsis thaliana protein match is: Protein of unknown function (DUF3049) (TAIR:AT5G19260.1); Has 5181 Blast hits to 1744 proteins in 177 species: Archae - 19; Bacteria - 80; Metazoa - 2761; Fungi - 308; Plants - 233; Viruses - 99; Other Eukaryotes - 1681 (source: N…
732	AT1G77120	-0.700776	-1.62538	5.14856	1.7192e-11	8.83892e-10	alcohol dehydrogenase 1	Catalyzes the reduction of acetaldehyde using NADH as reductant. Requires zinc for activity. Dimer. Anaerobic response polypeptide (ANP). Fermentation. The protein undergoes thiolation following treatment with the oxidant tert-butylhydroperoxide.alcohol dehydrogenase 1 (ADH1); FUNCTIONS IN: alcohol dehydrogenase (NAD) activity; INVOLVED IN: response to cadmium ion, cellular respiration, response …
1161	AT2G43570	-0.698126	-1.6224	2.15797	0.00750813	0.0495299	chitinase, putative	chitinase, putative (CHI); FUNCTIONS IN: chitin binding, chitinase activity; INVOLVED IN: carbohydrate metabolic process, cell wall macromolecule catabolic process; LOCATED IN: apoplast, plant-type cell wall; EXPRESSED IN: 15 plant structures; EXPRESSED DURING: 10 growth stages; CONTAINS InterPro DOMAIN/s: Chitin-binding, type 1, conserved site (InterPro:IPR018371), Glycoside hydrolase, family 19…
2507	AT5G20740	-0.697882	-1.62212	2.54164	0.000743243	0.00742739	Plant invertase/pectin methylesterase inhibitor superfamily protein	Plant invertase/pectin methylesterase inhibitor superfamily protein; FUNCTIONS IN: enzyme inhibitor activity, pectinesterase inhibitor activity, pectinesterase activity; INVOLVED IN: biological_process unknown; LOCATED IN: endomembrane system; EXPRESSED IN: 13 plant structures; EXPRESSED DURING: 7 growth stages; CONTAINS InterPro DOMAIN/s: Pectinesterase inhibitor (InterPro:IPR006501); BEST Arabi…
2041	AT4G22753	-0.697344	-1.62152	2.97221	0.000236423	0.00278495	sterol 4-alpha methyl oxidase 1-3	Encodes a member of the SMO1 family of sterol 4alpha-methyl oxidases.sterol 4-alpha methyl oxidase 1-3 (SMO1-3); FUNCTIONS IN: 4,4-dimethyl-9beta,19-cyclopropylsterol-4alpha-methyl oxidase activity, catalytic activity; INVOLVED IN: oxidation reduction, fatty acid biosynthetic process; LOCATED IN: endoplasmic reticulum; EXPRESSED IN: 18 plant structures; EXPRESSED DURING: 13 growth stages; CONTAIN…
2600	AT5G38020	-0.696988	-1.62112	3.70392	3.97277e-06	7.70332e-05	S-adenosyl-L-methionine-dependent methyltransferases superfamily protein	encodes a protein whose sequence is similar to SAM:salicylic acid carboxyl methyltransferase (SAMT) (GI:6002712)(Clarkia breweri) and to SAM:benzoic acid carboxyl methyltransferase (BAMT)(GI:9789277)(Antirrhinum majus)S-adenosyl-L-methionine-dependent methyltransferases superfamily protein; CONTAINS InterPro DOMAIN/s: SAM dependent carboxyl methyltransferase (InterPro:IPR005299); BEST Arabidopsis…
1178	AT2G44940	-0.69552	-1.61947	3.56274	3.12088e-06	6.19556e-05	Integrase-type DNA-binding superfamily protein	encodes a member of the DREB subfamily A-4 of ERF/AP2 transcription factor family. The protein contains one AP2 domain. There are 17 members in this subfamily including TINY.Integrase-type DNA-binding superfamily protein; FUNCTIONS IN: DNA binding, sequence-specific DNA binding transcription factor activity; INVOLVED IN: regulation of transcription, DNA-dependent; LOCATED IN: nucleus, chloroplast…
2034	AT4G22505	-0.693811	-1.61755	10.5496	1.19675e-16	1.04319e-14	Bifunctional inhibitor/lipid-transfer protein/seed storage 2S albumin superfamily protein	Bifunctional inhibitor/lipid-transfer protein/seed storage 2S albumin superfamily protein; INVOLVED IN: lipid transport; CONTAINS InterPro DOMAIN/s: Bifunctional inhibitor/plant lipid transfer protein/seed storage (InterPro:IPR016140), Plant lipid transfer protein/hydrophobic protein, helical domain (InterPro:IPR013770); BEST Arabidopsis thaliana protein match is: protease inhibitor/seed storage/…
62	AT1G05710	-0.693448	-1.61714	3.94789	6.66063e-07	1.53708e-05	basic helix-loop-helix (bHLH) DNA-binding superfamily protein	basic helix-loop-helix (bHLH) DNA-binding superfamily protein; FUNCTIONS IN: sequence-specific DNA binding transcription factor activity; INVOLVED IN: response to ethylene stimulus, regulation of transcription; LOCATED IN: nucleus; EXPRESSED IN: 22 plant structures; EXPRESSED DURING: 13 growth stages; CONTAINS InterPro DOMAIN/s: Helix-loop-helix DNA-binding domain (InterPro:IPR001092), Helix-loop…
762	AT1G79410	-0.691858	-1.61536	3.61247	2.79368e-05	0.000429971	organic cation/carnitine transporter5	organic cation/carnitine transporter5 (5-Oct); FUNCTIONS IN: carbohydrate transmembrane transporter activity, sugar:hydrogen symporter activity; INVOLVED IN: transport, transmembrane transport; LOCATED IN: integral to membrane, membrane; EXPRESSED IN: 19 plant structures; EXPRESSED DURING: 13 growth stages; CONTAINS InterPro DOMAIN/s: Major facilitator superfamily (InterPro:IPR020846), General su…
1963	AT4G16140	-0.691381	-1.61483	5.94395	2.83123e-13	1.72363e-11	proline-rich family protein	proline-rich family protein; Has 22415 Blast hits to 11533 proteins in 665 species: Archae - 22; Bacteria - 2059; Metazoa - 8248; Fungi - 2655; Plants - 6106; Viruses - 637; Other Eukaryotes - 2688 (source: NCBI BLink).
357	AT1G31690	-0.690815	-1.6142	4.02332	5.61658e-06	0.000103467	Copper amine oxidase family protein	Copper amine oxidase family protein; FUNCTIONS IN: quinone binding, primary amine oxidase activity, copper ion binding; INVOLVED IN: oxidation reduction, amine metabolic process; LOCATED IN: endomembrane system; EXPRESSED IN: 9 plant structures; EXPRESSED DURING: 7 growth stages; CONTAINS InterPro DOMAIN/s: Copper amine oxidase, N-terminal (InterPro:IPR016182), Copper amine oxidase, N2/N3-termina…
609	AT1G67865	-0.690018	-1.6133	4.86682	1.53703e-05	0.00025236		unknown protein; BEST Arabidopsis thaliana protein match is: unknown protein (TAIR:AT1G67860.1); Has 13 Blast hits to 13 proteins in 2 species: Archae - 0; Bacteria - 0; Metazoa - 0; Fungi - 0; Plants - 13; Viruses - 0; Other Eukaryotes - 0 (source: NCBI BLink).
2659	AT5G44390	-0.688318	-1.6114	2.1618	0.00738347	0.0489094	FAD-binding Berberine family protein	FAD-binding Berberine family protein; FUNCTIONS IN: electron carrier activity, oxidoreductase activity, FAD binding, catalytic activity; LOCATED IN: endomembrane system; EXPRESSED IN: cotyledon, embryo, hypocotyl, root, stamen; EXPRESSED DURING: 4 anthesis, C globular stage; CONTAINS InterPro DOMAIN/s: FAD-linked oxidase, FAD-binding, subdomain 2 (InterPro:IPR016168), FAD-binding, type 2 (InterPr…
1028	AT2G35380	-0.688115	-1.61118	3.38538	5.29799e-05	0.000761045	Peroxidase superfamily protein	Peroxidase superfamily protein; FUNCTIONS IN: peroxidase activity, heme binding; INVOLVED IN: oxidation reduction, response to oxidative stress; LOCATED IN: endomembrane system; EXPRESSED IN: hypocotyl, root; CONTAINS InterPro DOMAIN/s: Haem peroxidase (InterPro:IPR010255), Plant peroxidase (InterPro:IPR000823), Peroxidases heam-ligand binding site (InterPro:IPR019793), Haem peroxidase, plant/fun…
2452	AT5G17010	-0.687016	-1.60995	4.65831	1.37476e-07	3.59179e-06	Major facilitator superfamily protein	Major facilitator superfamily protein; FUNCTIONS IN: carbohydrate transmembrane transporter activity, sugar:hydrogen symporter activity; INVOLVED IN: transport, transmembrane transport; LOCATED IN: plasma membrane, membrane; EXPRESSED IN: 24 plant structures; EXPRESSED DURING: 13 growth stages; CONTAINS InterPro DOMAIN/s: Sugar transporter, conserved site (InterPro:IPR005829), Major facilitator s…
2263	AT4G38840	-0.686787	-1.60969	4.46862	3.28095e-08	9.65011e-07	SAUR-like auxin-responsive protein family	SAUR-like auxin-responsive protein family ; FUNCTIONS IN: molecular_function unknown; INVOLVED IN: response to auxin stimulus, response to cold; LOCATED IN: plasma membrane; EXPRESSED IN: 21 plant structures; EXPRESSED DURING: 13 growth stages; CONTAINS InterPro DOMAIN/s: Auxin responsive SAUR protein (InterPro:IPR003676); BEST Arabidopsis thaliana protein match is: SAUR-like auxin-responsive pro…
602	AT1G67570	-0.686572	-1.60945	2.26081	0.0046198	0.0336347	Protein of unknown function (DUF3537)	Protein of unknown function (DUF3537); CONTAINS InterPro DOMAIN/s: Protein of unknown function DUF3537 (InterPro:IPR021924); BEST Arabidopsis thaliana protein match is: Protein of unknown function (DUF3537) (TAIR:AT3G20300.1); Has 140 Blast hits to 140 proteins in 15 species: Archae - 0; Bacteria - 0; Metazoa - 0; Fungi - 0; Plants - 138; Viruses - 0; Other Eukaryotes - 2 (source: NCBI BLink).
336	AT1G29430	-0.686286	-1.60914	3.58423	2.79784e-06	5.6478e-05	SAUR-like auxin-responsive protein family	SAUR-like auxin-responsive protein family ; CONTAINS InterPro DOMAIN/s: Auxin responsive SAUR protein (InterPro:IPR003676); BEST Arabidopsis thaliana protein match is: SAUR-like auxin-responsive protein family (TAIR:AT5G27780.1); Has 636 Blast hits to 622 proteins in 19 species: Archae - 0; Bacteria - 0; Metazoa - 0; Fungi - 0; Plants - 636; Viruses - 0; Other Eukaryotes - 0 (source: NCBI BLink).
237	AT1G20070	-0.685491	-1.60825	4.5863	2.76728e-07	6.83868e-06		unknown protein; FUNCTIONS IN: molecular_function unknown; INVOLVED IN: biological_process unknown; LOCATED IN: chloroplast; EXPRESSED IN: 20 plant structures; EXPRESSED DURING: 11 growth stages; Has 26 Blast hits to 26 proteins in 9 species: Archae - 0; Bacteria - 0; Metazoa - 0; Fungi - 2; Plants - 24; Viruses - 0; Other Eukaryotes - 0 (source: NCBI BLink).
2328	AT5G04950	-0.684649	-1.60731	6.60821	7.41937e-16	6.02887e-14	nicotianamine synthase 1	Encodes a nicotianamide synthase.nicotianamine synthase 1 (NAS1); CONTAINS InterPro DOMAIN/s: Nicotianamine synthase (InterPro:IPR004298); BEST Arabidopsis thaliana protein match is: nicotianamine synthase 2 (TAIR:AT5G56080.1); Has 1807 Blast hits to 1807 proteins in 277 species: Archae - 0; Bacteria - 0; Metazoa - 736; Fungi - 347; Plants - 385; Viruses - 0; Other Eukaryotes - 339 (source: NCBI …
158	AT1G14120	-0.683212	-1.60571	3.59295	3.57298e-06	6.96331e-05	2-oxoglutarate (2OG) and Fe(II)-dependent oxygenase superfamily protein	2-oxoglutarate (2OG) and Fe(II)-dependent oxygenase superfamily protein; FUNCTIONS IN: oxidoreductase activity, acting on paired donors, with incorporation or reduction of molecular oxygen, 2-oxoglutarate as one donor, and incorporation of one atom each of oxygen into both donors, oxidoreductase activity; INVOLVED IN: biological_process unknown; LOCATED IN: cellular_component unknown; EXPRESSED I…
1946	AT4G15340	-0.682707	-1.60515	2.93413	0.000359846	0.0039751	pentacyclic triterpene synthase 1	Encodes a protein that catalyzes the production of the tricyclic triterpene arabidiol when expressed in yeast.pentacyclic triterpene synthase 1 (PEN1); CONTAINS InterPro DOMAIN/s: Terpene synthase, conserved site (InterPro:IPR002365), Terpenoid cylases/protein prenyltransferase alpha-alpha toroid (InterPro:IPR008930), Squalene cyclase (InterPro:IPR018333), Prenyltransferase/squalene oxidase (Inte…
2148	AT4G30250	-0.679643	-1.60174	2.12867	0.00596264	0.0416105	P-loop containing nucleoside triphosphate hydrolases superfamily protein	P-loop containing nucleoside triphosphate hydrolases superfamily protein; FUNCTIONS IN: nucleoside-triphosphatase activity, ATPase activity, nucleotide binding, ATP binding; INVOLVED IN: biological_process unknown; LOCATED IN: endomembrane system; CONTAINS InterPro DOMAIN/s: ATPase, AAA+ type, core (InterPro:IPR003593), ATPase, AAA-type, core (InterPro:IPR003959); BEST Arabidopsis thaliana protei…
2904	AT5G67180	-0.678354	-1.60031	2.54423	0.00586954	0.0410953	target of early activation tagged (EAT) 3	target of early activation tagged (EAT) 3 (TOE3); CONTAINS InterPro DOMAIN/s: DNA-binding, integrase-type (InterPro:IPR016177), Pathogenesis-related transcriptional factor/ERF, DNA-binding (InterPro:IPR001471); BEST Arabidopsis thaliana protein match is: Integrase-type DNA-binding superfamily protein (TAIR:AT4G36920.2); Has 1807 Blast hits to 1807 proteins in 277 species: Archae - 0; Bacteria - 0…
561	AT1G64500	-0.673477	-1.59491	6.31841	2.71806e-14	1.82892e-12	Glutaredoxin family protein	Glutaredoxin family protein; FUNCTIONS IN: electron carrier activity, protein disulfide oxidoreductase activity; INVOLVED IN: N-terminal protein myristoylation, cell redox homeostasis; LOCATED IN: cellular_component unknown; EXPRESSED IN: 22 plant structures; EXPRESSED DURING: 13 growth stages; CONTAINS InterPro DOMAIN/s: Thioredoxin fold (InterPro:IPR012335), Glutaredoxin (InterPro:IPR002109), T…
220	AT1G18810	-0.672694	-1.59405	4.75815	3.75224e-07	9.08544e-06	phytochrome kinase substrate-related	phytochrome kinase substrate-related; BEST Arabidopsis thaliana protein match is: phytochrome kinase substrate 1 (TAIR:AT2G02950.1); Has 458 Blast hits to 394 proteins in 45 species: Archae - 0; Bacteria - 2; Metazoa - 60; Fungi - 9; Plants - 109; Viruses - 2; Other Eukaryotes - 276 (source: NCBI BLink).
2213	AT4G35160	-0.671679	-1.59293	3.44087	0.000111825	0.0014638	O-methyltransferase family protein	O-methyltransferase family protein; FUNCTIONS IN: methyltransferase activity, O-methyltransferase activity, protein dimerization activity; LOCATED IN: cytosol; CONTAINS InterPro DOMAIN/s: Winged helix-turn-helix transcription repressor DNA-binding (InterPro:IPR011991), Plant methyltransferase dimerisation (InterPro:IPR012967), O-methyltransferase, family 2 (InterPro:IPR001077), O-methyltransferas…
1460	AT3G20380	-0.671481	-1.59271	3.8332	9.6846e-06	0.000168272	TRAF-like family protein	TRAF-like family protein; FUNCTIONS IN: molecular_function unknown; INVOLVED IN: biological_process unknown; LOCATED IN: endomembrane system; CONTAINS InterPro DOMAIN/s: TRAF-like (InterPro:IPR008974), MATH (InterPro:IPR002083); BEST Arabidopsis thaliana protein match is: TRAF-like family protein (TAIR:AT3G20370.1); Has 521 Blast hits to 488 proteins in 25 species: Archae - 0; Bacteria - 0; Metaz…
243	AT1G20470	-0.668264	-1.58916	2.28662	0.0036925	0.0280773	SAUR-like auxin-responsive protein family	SAUR-like auxin-responsive protein family ; CONTAINS InterPro DOMAIN/s: Auxin responsive SAUR protein (InterPro:IPR003676); BEST Arabidopsis thaliana protein match is: SAUR-like auxin-responsive protein family (TAIR:AT1G76190.1); Has 1315 Blast hits to 1299 proteins in 26 species: Archae - 0; Bacteria - 0; Metazoa - 0; Fungi - 0; Plants - 1314; Viruses - 0; Other Eukaryotes - 1 (source: NCBI BLin…
1668	AT3G50860	-0.667863	-1.58872	2.38503	0.00462608	0.0336677	Clathrin adaptor complex small chain family protein	Clathrin adaptor complex small chain family protein; FUNCTIONS IN: protein transporter activity; INVOLVED IN: intracellular protein transport, transport, vesicle-mediated transport, protein transport; LOCATED IN: membrane coat, clathrin vesicle coat; EXPRESSED IN: 22 plant structures; EXPRESSED DURING: 13 growth stages; CONTAINS InterPro DOMAIN/s: Adaptor protein complex, sigma subunit (InterPro:…
2413	AT5G13370	-0.667294	-1.58809	3.89765	1.30958e-06	2.82813e-05	Auxin-responsive GH3 family protein	Auxin-responsive GH3 family protein; CONTAINS InterPro DOMAIN/s: GH3 auxin-responsive promoter (InterPro:IPR004993); BEST Arabidopsis thaliana protein match is: Auxin-responsive GH3 family protein (TAIR:AT5G13360.3); Has 1602 Blast hits to 1450 proteins in 238 species: Archae - 0; Bacteria - 565; Metazoa - 54; Fungi - 2; Plants - 675; Viruses - 0; Other Eukaryotes - 306 (source: NCBI BLink).
2184	AT4G33100	-0.666506	-1.58722	2.18853	0.00697666	0.0467966		CONTAINS InterPro DOMAIN/s: Mitochondrial distribution/morphology family 35/apoptosis (InterPro:IPR007918); Has 214 Blast hits to 214 proteins in 102 species: Archae - 0; Bacteria - 0; Metazoa - 110; Fungi - 69; Plants - 29; Viruses - 0; Other Eukaryotes - 6 (source: NCBI BLink).
577	AT1G65490	-0.666141	-1.58682	4.67869	3.5541e-09	1.23049e-07		unknown protein; FUNCTIONS IN: molecular_function unknown; INVOLVED IN: biological_process unknown; LOCATED IN: endomembrane system; EXPRESSED IN: 22 plant structures; EXPRESSED DURING: 13 growth stages; BEST Arabidopsis thaliana protein match is: unknown protein (TAIR:AT1G65486.1); Has 23 Blast hits to 23 proteins in 2 species: Archae - 0; Bacteria - 0; Metazoa - 0; Fungi - 0; Plants - 23; Virus…
2164	AT4G31360	-0.664945	-1.58551	3.0119	0.0002099	0.00252367	selenium binding	selenium binding; FUNCTIONS IN: selenium binding; INVOLVED IN: cell redox homeostasis; EXPRESSED IN: 22 plant structures; EXPRESSED DURING: 12 growth stages; CONTAINS InterPro DOMAIN/s: Selenoprotein, Rdx type (InterPro:IPR011893); BEST Arabidopsis thaliana protein match is: selenium binding (TAIR:AT2G24440.1); Has 221 Blast hits to 197 proteins in 65 species: Archae - 0; Bacteria - 10; Metazoa -…
1323	AT3G09270	-0.664872	-1.58543	5.01644	8.84204e-10	3.48897e-08	glutathione S-transferase TAU 8	Encodes glutathione transferase belonging to the tau class of GSTs. Naming convention according to Wagner et al. (2002).glutathione S-transferase TAU 8 (GSTU8); FUNCTIONS IN: glutathione transferase activity; INVOLVED IN: response to cadmium ion, toxin catabolic process; LOCATED IN: cytoplasm; EXPRESSED IN: 7 plant structures; EXPRESSED DURING: LP.06 six leaves visible, LP.04 four leaves visible,…
2023	AT4G21760	-0.664853	-1.58541	3.5975	0.000371851	0.00409827	beta-glucosidase 47	beta-glucosidase 47 (BGLU47); FUNCTIONS IN: cation binding, hydrolase activity, hydrolyzing O-glycosyl compounds, catalytic activity; INVOLVED IN: carbohydrate metabolic process; LOCATED IN: endomembrane system; EXPRESSED IN: 19 plant structures; EXPRESSED DURING: 13 growth stages; CONTAINS InterPro DOMAIN/s: Glycoside hydrolase, family 1 (InterPro:IPR001360), Glycoside hydrolase, family 1, activ…
2298	AT5G02490	-0.66353	-1.58395	4.31521	3.98224e-07	9.5939e-06	Heat shock protein 70 (Hsp 70) family protein	Heat shock protein 70 (Hsp 70) family protein; FUNCTIONS IN: protein binding; INVOLVED IN: protein folding, response to cadmium ion, response to heat, response to bacterium; LOCATED IN: cytosol, cell wall, plasma membrane; EXPRESSED IN: 19 plant structures; EXPRESSED DURING: 10 growth stages; CONTAINS InterPro DOMAIN/s: Heat shock protein 70, conserved site (InterPro:IPR018181), Heat shock protei…
2048	AT4G23290	-0.663028	-1.5834	5.15065	4.65633e-08	1.33275e-06	cysteine-rich RLK (RECEPTOR-like protein kinase) 21	Encodes a cysteine-rich receptor-like protein kinase.cysteine-rich RLK (RECEPTOR-like protein kinase) 21 (CRK21); FUNCTIONS IN: kinase activity; INVOLVED IN: protein amino acid phosphorylation; LOCATED IN: mitochondrion; EXPRESSED IN: 11 plant structures; EXPRESSED DURING: 8 growth stages; CONTAINS InterPro DOMAIN/s: Protein kinase, ATP binding site (InterPro:IPR017441), Serine/threonine-protein …
556	AT1G64170	-0.661092	-1.58128	3.68614	2.67042e-05	0.000412989	cation/H+ exchanger 16	member of Putative Na+/H+ antiporter familycation/H+ exchanger 16 (CHX16); FUNCTIONS IN: monovalent cation:hydrogen antiporter activity, sodium:hydrogen antiporter activity; INVOLVED IN: cation transport; LOCATED IN: integral to membrane; EXPRESSED IN: stem, male gametophyte, hypocotyl, root, leaf; EXPRESSED DURING: LP.04 four leaves visible; CONTAINS InterPro DOMAIN/s: Cation/H+ exchanger (Inter…
269	AT1G22590	-0.660618	-1.58076	3.05083	0.000188084	0.00229739	AGAMOUS-like 87	AGAMOUS-like 87 (AGL87); Has 9 Blast hits to 9 proteins in 3 species: Archae - 0; Bacteria - 0; Metazoa - 0; Fungi - 0; Plants - 8; Viruses - 0; Other Eukaryotes - 1 (source: NCBI BLink).
922	AT2G24540	-0.660553	-1.58069	3.594	1.32213e-05	0.000221243	Galactose oxidase/kelch repeat superfamily protein	ATTENUATED FAR-RED RESPONSE (AFR); CONTAINS InterPro DOMAIN/s: F-box domain, cyclin-like (InterPro:IPR001810), Galactose oxidase/kelch, beta-propeller (InterPro:IPR011043), Kelch repeat type 1 (InterPro:IPR006652), Kelch related (InterPro:IPR013089), Kelch-type beta propeller (InterPro:IPR015915); BEST Arabidopsis thaliana protein match is: Galactose oxidase/kelch repeat superfamily protein (TAIR…
2815	AT5G59320	-0.65873	-1.57869	2.94525	0.00401359	0.0300073	lipid transfer protein 3	Predicted to encode a PR (pathogenesis-related) protein. Belongs to the lipid transfer protein (PR-14) family with the following members: At2g38540/LTP1, At2g38530/LTP2, At5g59320/LTP3, At5g59310/LTP4, At3g51600/LTP5, At3g08770/LTP6, At2g15050/LTP7, At2g18370/LTP8, At2g15325/LTP9, At5g01870/LTP10, At4g33355/LTP11, At3g51590/LTP12, At5g44265/LTP13, At5g62065/LTP14, At4g08530/LTP15.lipid transfer p…
1554	AT3G27400	-0.657327	-1.57716	3.14642	0.000183164	0.00224586	Pectin lyase-like superfamily protein	Pectin lyase-like superfamily protein; FUNCTIONS IN: pectate lyase activity; INVOLVED IN: biological_process unknown; LOCATED IN: endomembrane system; EXPRESSED IN: 17 plant structures; EXPRESSED DURING: 11 growth stages; CONTAINS InterPro DOMAIN/s: Pectin lyase fold/virulence factor (InterPro:IPR011050), AmbAllergen (InterPro:IPR018082), Pectate lyase/Amb allergen (InterPro:IPR002022), Pectin ly…
2052	AT4G23510	-0.65646	-1.57621	2.68828	0.00220925	0.018301	Disease resistance protein (TIR-NBS-LRR class) family	Disease resistance protein (TIR-NBS-LRR class) family; FUNCTIONS IN: transmembrane receptor activity; INVOLVED IN: defense response signaling pathway, resistance gene-dependent, signal transduction, defense response, innate immune response; LOCATED IN: intrinsic to membrane; EXPRESSED IN: hypocotyl, male gametophyte, root; CONTAINS InterPro DOMAIN/s: Toll-Interleukin receptor (InterPro:IPR000157)…
332	AT1G28610	-0.65631	-1.57605	4.15384	1.09187e-05	0.000187121	GDSL-like Lipase/Acylhydrolase superfamily protein	GDSL-like Lipase/Acylhydrolase superfamily protein; FUNCTIONS IN: lipase activity, carboxylesterase activity; LOCATED IN: endomembrane system; EXPRESSED IN: 22 plant structures; EXPRESSED DURING: 13 growth stages; BEST Arabidopsis thaliana protein match is: GDSL-like Lipase/Acylhydrolase superfamily protein (TAIR:AT1G28600.2); Has 2710 Blast hits to 2687 proteins in 65 species: Archae - 0; Bacter…
1025	AT2G34810	-0.655559	-1.57523	3.6916	5.85861e-06	0.000107418	FAD-binding Berberine family protein	FAD-binding Berberine family protein; FUNCTIONS IN: electron carrier activity, oxidoreductase activity, FAD binding, catalytic activity; INVOLVED IN: response to jasmonic acid stimulus, response to wounding; LOCATED IN: endomembrane system; EXPRESSED IN: 22 plant structures; EXPRESSED DURING: 13 growth stages; CONTAINS InterPro DOMAIN/s: FAD-binding, type 2 (InterPro:IPR016166), Berberine/berberi…
1577	AT3G29575	-0.654817	-1.57442	2.96106	0.00058414	0.00603233	ABI five binding protein 3	ABI five binding protein 3 (AFP3); CONTAINS InterPro DOMAIN/s: Protein of unknown function DUF1675 (InterPro:IPR012463); BEST Arabidopsis thaliana protein match is: ABI five binding protein (TAIR:AT1G69260.1); Has 196 Blast hits to 190 proteins in 23 species: Archae - 0; Bacteria - 0; Metazoa - 2; Fungi - 4; Plants - 184; Viruses - 0; Other Eukaryotes - 6 (source: NCBI BLink).
2146	AT4G30140	-0.654183	-1.57372	7.41262	1.31964e-14	9.13598e-13	GDSL-like Lipase/Acylhydrolase superfamily protein	Member of the GDSL lipase/esterase family of proteins that functions as cutinase. Expressed in pollen and at the zone of lateral root emergence.CUTICLE DESTRUCTING FACTOR 1 (CDEF1); FUNCTIONS IN: cutinase activity, carboxylesterase activity; INVOLVED IN: lipid metabolic process; LOCATED IN: extracellular space; EXPRESSED IN: 14 plant structures; EXPRESSED DURING: 6 growth stages; CONTAINS InterPr…
342	AT1G30270	-0.654074	-1.57361	5.86708	3.74132e-12	2.05579e-10	CBL-interacting protein kinase 23	Arabidopsis thaliana CBL-interacting protein kinase 23. CIPK23 serves as a positive regulator of the potassium transporter AKT1 by directly phosphorylating AKT1. CIPK23 is activated by the binding of two calcineurin B-like proteins, CBL1 and CBL9.CBL-interacting protein kinase 23 (CIPK23); CONTAINS InterPro DOMAIN/s: Protein kinase, ATP binding site (InterPro:IPR017441), Serine/threonine-protein …
1209	AT2G47010	-0.652079	-1.57143	3.61634	9.47553e-06	0.000165193		unknown protein; FUNCTIONS IN: molecular_function unknown; INVOLVED IN: biological_process unknown; LOCATED IN: endomembrane system; EXPRESSED IN: 17 plant structures; EXPRESSED DURING: 10 growth stages; BEST Arabidopsis thaliana protein match is: unknown protein (TAIR:AT1G17030.1); Has 72 Blast hits to 72 proteins in 13 species: Archae - 0; Bacteria - 0; Metazoa - 0; Fungi - 0; Plants - 71; Viru…
191	AT1G16410	-0.651596	-1.57091	7.25036	8.19307e-17	7.27401e-15	cytochrome p450 79f1	member of CYP79Fcytochrome p450 79f1 (CYP79F1); CONTAINS InterPro DOMAIN/s: Cytochrome P450 (InterPro:IPR001128), Cytochrome P450, conserved site (InterPro:IPR017972), Cytochrome P450, E-class, group I (InterPro:IPR002401); BEST Arabidopsis thaliana protein match is: cytochrome P450, family 79, subfamily F, polypeptide 2 (TAIR:AT1G16400.1); Has 27252 Blast hits to 27093 proteins in 1494 species: …
2346	AT5G06430	-0.649504	-1.56863	2.23535	0.00515473	0.0369541	Thioredoxin superfamily protein	Thioredoxin superfamily protein; INVOLVED IN: cell redox homeostasis; EXPRESSED IN: 21 plant structures; EXPRESSED DURING: 13 growth stages; CONTAINS InterPro DOMAIN/s: Thioredoxin domain (InterPro:IPR013766), Thioredoxin-like fold (InterPro:IPR012336); BEST Arabidopsis thaliana protein match is: Thioredoxin superfamily protein (TAIR:AT4G37200.1); Has 1807 Blast hits to 1807 proteins in 277 speci…
2566	AT5G26340	-0.647521	-1.56647	4.11932	1.50042e-06	3.20061e-05	Major facilitator superfamily protein	Encodes a protein with high affinity, hexose-specific/H+ symporter activity. The activity of the transporter appears to be negatively regulated by phosphorylation. Importantly, microarray analysis, as well as the study of the expression of this gene in mutants involved in programmed cell death (PCD) demonstrated a tight correlation between this gene's expression and PCD.MSS1; FUNCTIONS IN: carboh…
26	AT1G03055	-0.646914	-1.56582	3.14061	0.000410549	0.00446068		unknown protein; BEST Arabidopsis thaliana protein match is: unknown protein (TAIR:AT1G64680.1); Has 143 Blast hits to 143 proteins in 26 species: Archae - 0; Bacteria - 6; Metazoa - 0; Fungi - 0; Plants - 122; Viruses - 0; Other Eukaryotes - 15 (source: NCBI BLink).
570	AT1G64980	-0.646713	-1.5656	5.58044	3.57296e-09	1.23235e-07	Nucleotide-diphospho-sugar transferases superfamily protein	Nucleotide-diphospho-sugar transferases superfamily protein; LOCATED IN: cellular_component unknown; EXPRESSED IN: 23 plant structures; EXPRESSED DURING: 15 growth stages; Has 703 Blast hits to 703 proteins in 58 species: Archae - 0; Bacteria - 90; Metazoa - 0; Fungi - 0; Plants - 45; Viruses - 4; Other Eukaryotes - 564 (source: NCBI BLink).
327	AT1G27880	-0.646172	-1.56501	2.8521	0.0014124	0.0126332	DEAD/DEAH box RNA helicase family protein	DEAD/DEAH box RNA helicase family protein ; FUNCTIONS IN: helicase activity, nucleic acid binding, ATP-dependent helicase activity, ATP binding; INVOLVED IN: DNA recombination; LOCATED IN: cellular_component unknown; EXPRESSED IN: 18 plant structures; EXPRESSED DURING: 11 growth stages; CONTAINS InterPro DOMAIN/s: DNA/RNA helicase, DEAD/DEAH box type, N-terminal (InterPro:IPR011545), DNA helicase…
1477	AT3G21670	-0.644725	-1.56344	6.1065	1.46586e-12	8.36628e-11	Major facilitator superfamily protein	Major facilitator superfamily protein; FUNCTIONS IN: transporter activity; INVOLVED IN: oligopeptide transport; LOCATED IN: membrane; EXPRESSED IN: 21 plant structures; EXPRESSED DURING: 13 growth stages; CONTAINS InterPro DOMAIN/s: Oligopeptide transporter (InterPro:IPR000109), Major facilitator superfamily, general substrate transporter (InterPro:IPR016196); BEST Arabidopsis thaliana protein ma…
2554	AT5G25440	-0.644587	-1.56329	2.66806	0.00103934	0.00982327	Protein kinase superfamily protein	Protein kinase superfamily protein; FUNCTIONS IN: protein kinase activity, kinase activity, ATP binding; INVOLVED IN: protein amino acid phosphorylation, N-terminal protein myristoylation; LOCATED IN: nucleus, cytoplasm; EXPRESSED IN: 15 plant structures; EXPRESSED DURING: 9 growth stages; CONTAINS InterPro DOMAIN/s: Protein kinase, catalytic domain (InterPro:IPR000719), Serine-threonine/tyrosine…
1624	AT3G47640	-0.643447	-1.56206	4.62473	4.25579e-08	1.23844e-06	basic helix-loop-helix (bHLH) DNA-binding superfamily protein	Encodes POPEYE (PYE), a bHLH transcription factor regulating response to iron deficiency in Arabidopsis roots.POPEYE (PYE); FUNCTIONS IN: DNA binding, sequence-specific DNA binding transcription factor activity; INVOLVED IN: cellular response to iron ion starvation, iron ion homeostasis, regulation of transcription; LOCATED IN: nucleus, chloroplast; EXPRESSED IN: 23 plant structures; EXPRESSED DU…
1463	AT3G20470	-0.642571	-1.56111	3.98547	0.000318288	0.00359683	glycine-rich protein 5	encodes a glycine-rich protein that is expressed more abundantly in immature seed pods than in stems and leaves. Expression is not detected in roots or flowers.glycine-rich protein 5 (GRP5); Has 299218 Blast hits to 51775 proteins in 2622 species: Archae - 740; Bacteria - 86710; Metazoa - 106696; Fungi - 19777; Plants - 26257; Viruses - 3929; Other Eukaryotes - 55109 (source: NCBI BLink).
456	AT1G52410	-0.641939	-1.56043	4.49371	1.56493e-06	3.31976e-05	TSK-associating protein 1	Contains a novel calcium-binding repeat sequence. Binds TSK in vitro. Localizes to small cytoplasmic vesicles in interphase cells. In cells synchronized for cell division, TSA1 and TSK relocalize to ends of spindle microtubules that are ahead of separating chromatids during metaphase and anaphase of mitosis. May be involved in mitosis together with TSK. Expressed preferentially in the flower and …
1213	AT2G47260	-0.639981	-1.55831	2.69456	0.00130435	0.0118211	WRKY DNA-binding protein 23	Encodes a member of WRKY Transcription Factor; Group I. Involved in nematode feeding site establishment.WRKY DNA-binding protein 23 (WRKY23); CONTAINS InterPro DOMAIN/s: DNA-binding WRKY (InterPro:IPR003657), Transcription factor, WRKY group IIc (InterPro:IPR017396); BEST Arabidopsis thaliana protein match is: WRKY family transcription factor (TAIR:AT3G62340.1); Has 3541 Blast hits to 3088 protei…
2853	AT5G62960	-0.639526	-1.55782	2.79672	0.000718025	0.00720919		unknown protein; BEST Arabidopsis thaliana protein match is: unknown protein (TAIR:AT1G10660.1); Has 35333 Blast hits to 34131 proteins in 2444 species: Archae - 798; Bacteria - 22429; Metazoa - 974; Fungi - 991; Plants - 531; Viruses - 0; Other Eukaryotes - 9610 (source: NCBI BLink).
522	AT1G59700	-0.639056	-1.55731	4.26483	7.41082e-07	1.68385e-05	glutathione S-transferase TAU 16	Encodes glutathione transferase belonging to the tau class of GSTs. Naming convention according to Wagner et al. (2002).glutathione S-transferase TAU 16 (GSTU16); CONTAINS InterPro DOMAIN/s: Thioredoxin fold (InterPro:IPR012335), Glutathione S-transferase, C-terminal (InterPro:IPR004046), Glutathione S-transferase, C-terminal-like (InterPro:IPR010987), Glutathione S-transferase/chloride channel, …
2262	AT4G38740	-0.638918	-1.55716	7.51966	1.75516e-17	1.65807e-15	rotamase CYP 1	Encodes cytosolic cyclophilin ROC1.rotamase CYP 1 (ROC1); FUNCTIONS IN: peptidyl-prolyl cis-trans isomerase activity; INVOLVED IN: protein folding, response to cadmium ion, signal transduction; LOCATED IN: cytosol, apoplast, plasma membrane; EXPRESSED IN: 26 plant structures; EXPRESSED DURING: 16 growth stages; CONTAINS InterPro DOMAIN/s: Cyclophilin-like (InterPro:IPR015891), Peptidyl-prolyl cis…
2239	AT4G36910	-0.636719	-1.55479	4.54661	9.91175e-08	2.67715e-06	Cystathionine beta-synthase (CBS) family protein	Has a cystathionine Beta-synthase domain.LOSS OF THE TIMING OF ET AND JA BIOSYNTHESIS 2 (LEJ2); FUNCTIONS IN: molecular_function unknown; INVOLVED IN: biological_process unknown; LOCATED IN: chloroplast; EXPRESSED IN: 23 plant structures; EXPRESSED DURING: 13 growth stages; CONTAINS InterPro DOMAIN/s: Cystathionine beta-synthase, core (InterPro:IPR000644); BEST Arabidopsis thaliana protein match …
951	AT2G27400	-0.636279	-1.55431	2.82507	0.00180136	0.015484	TAS1A; other RNA	Trans-acting siRNA1a primary transcript (TAS1a). Regulated by miR173.
507	AT1G56580	-0.635481	-1.55346	6.44616	1.8105e-14	1.24e-12	Protein of unknown function, DUF538	Encodes SMALLER WITH VARIABLE BRANCHES (SVB), a protein with a conserved domain of unknown function (DUF538). The trichomes of the SVB mutants are smaller and exhibit branches of variable length and number.SMALLER WITH VARIABLE BRANCHES (SVB); CONTAINS InterPro DOMAIN/s: Protein of unknown function DUF538 (InterPro:IPR007493); BEST Arabidopsis thaliana protein match is: Protein of unknown functio…
1507	AT3G23560	-0.633339	-1.55115	4.18705	1.26172e-06	2.7371e-05	MATE efflux family protein	Member of the multidrug and toxic compound extrusion (MATE) family, protects roots from inhibitory compounds.ABERRANT LATERAL ROOT FORMATION 5 (ALF5); FUNCTIONS IN: antiporter activity, drug transmembrane transporter activity, transporter activity; INVOLVED IN: response to toxin; LOCATED IN: membrane; EXPRESSED IN: 18 plant structures; EXPRESSED DURING: 6 growth stages; CONTAINS InterPro DOMAIN/s…
1735	AT3G56290	-0.632401	-1.55014	5.77525	6.86077e-11	3.20119e-09		unknown protein; Has 39 Blast hits to 39 proteins in 15 species: Archae - 0; Bacteria - 0; Metazoa - 0; Fungi - 0; Plants - 39; Viruses - 0; Other Eukaryotes - 0 (source: NCBI BLink).
636	AT1G69730	-0.632202	-1.54993	3.92327	1.35105e-06	2.91113e-05	Wall-associated kinase family protein	Wall-associated kinase family protein; FUNCTIONS IN: kinase activity; INVOLVED IN: protein amino acid phosphorylation; LOCATED IN: endomembrane system, integral to membrane; EXPRESSED IN: 18 plant structures; EXPRESSED DURING: 12 growth stages; CONTAINS InterPro DOMAIN/s: Wall-associated kinase (InterPro:IPR013695), EGF-like calcium-binding, conserved site (InterPro:IPR018097), Protein kinase, ca…
2118	AT4G27860	-0.631147	-1.5488	5.43284	4.70737e-11	2.27389e-09	vacuolar iron transporter (VIT) family protein	vacuolar iron transporter (VIT) family protein; CONTAINS InterPro DOMAIN/s: Protein of unknown function DUF125, transmembrane (InterPro:IPR008217), Cytokine, IL-1-like (InterPro:IPR008996); BEST Arabidopsis thaliana protein match is: Vacuolar iron transporter (VIT) family protein (TAIR:AT4G27870.1); Has 30201 Blast hits to 17322 proteins in 780 species: Archae - 12; Bacteria - 1396; Metazoa - 173…
2217	AT4G35410	-0.629776	-1.54732	2.74637	0.00167752	0.0146359	Clathrin adaptor complex small chain family protein	Clathrin adaptor complex small chain family protein; FUNCTIONS IN: protein transporter activity; INVOLVED IN: intracellular protein transport, transport, vesicle-mediated transport, protein transport; LOCATED IN: membrane coat, clathrin vesicle coat, clathrin coat of trans-Golgi network vesicle, clathrin adaptor complex; EXPRESSED IN: 22 plant structures; EXPRESSED DURING: 13 growth stages; CONTA…
1439	AT3G18560	-0.628996	-1.54649	2.88327	0.00336397	0.0260861		unknown protein; BEST Arabidopsis thaliana protein match is: unknown protein (TAIR:AT1G49000.1); Has 95 Blast hits to 95 proteins in 13 species: Archae - 0; Bacteria - 0; Metazoa - 0; Fungi - 0; Plants - 95; Viruses - 0; Other Eukaryotes - 0 (source: NCBI BLink).
2033	AT4G22490	-0.628949	-1.54644	7.14862	8.57834e-10	3.41301e-08	Bifunctional inhibitor/lipid-transfer protein/seed storage 2S albumin superfamily protein	Bifunctional inhibitor/lipid-transfer protein/seed storage 2S albumin superfamily protein; FUNCTIONS IN: lipid binding; INVOLVED IN: lipid transport; LOCATED IN: endomembrane system; EXPRESSED IN: 22 plant structures; EXPRESSED DURING: 13 growth stages; CONTAINS InterPro DOMAIN/s: Bifunctional inhibitor/plant lipid transfer protein/seed storage (InterPro:IPR016140), Plant lipid transfer protein/s…
2467	AT5G18030	-0.628414	-1.54586	2.67983	0.00231493	0.0189959	SAUR-like auxin-responsive protein family	SAUR-like auxin-responsive protein family ; CONTAINS InterPro DOMAIN/s: Auxin responsive SAUR protein (InterPro:IPR003676); BEST Arabidopsis thaliana protein match is: SAUR-like auxin-responsive protein family (TAIR:AT5G18020.1); Has 1807 Blast hits to 1807 proteins in 277 species: Archae - 0; Bacteria - 0; Metazoa - 736; Fungi - 347; Plants - 385; Viruses - 0; Other Eukaryotes - 339 (source: NCB…
60	AT1G05690	-0.628144	-1.54558	2.50898	0.00368788	0.0280534	BTB and TAZ domain protein 3	BTB and TAZ domain protein. Acts redunantly with BT1 and BT2 during female gametophyte development. Acts with BT2 during male gametophyte development.BTB and TAZ domain protein 3 (BT3); FUNCTIONS IN: transcription regulator activity; INVOLVED IN: embryo sac development, pollen development; LOCATED IN: nucleus, chloroplast; EXPRESSED IN: 15 plant structures; EXPRESSED DURING: 8 growth stages; CONT…
1502	AT3G23325	-0.627561	-1.54495	2.78433	0.00303259	0.0239226	Splicing factor 3B subunit 5/RDS3 complex subunit 10	Splicing factor 3B subunit 5/RDS3 complex subunit 10; CONTAINS InterPro DOMAIN/s: Splicing factor 3B subunit 5/RDS3 complex subunit 10 (InterPro:IPR009846), Splicing factor 3B, subunit 5 (InterPro:IPR017089); BEST Arabidopsis thaliana protein match is: Splicing factor 3B subunit 5/RDS3 complex subunit 10 (TAIR:AT4G14342.1); Has 334 Blast hits to 334 proteins in 171 species: Archae - 0; Bacteria -…
970	AT2G29420	-0.626038	-1.54332	4.34221	1.49101e-06	3.18408e-05	glutathione S-transferase tau 7	Encodes glutathione transferase belonging to the tau class of GSTs. Naming convention according to Wagner et al. (2002). Induced by Salicylic acid. Independent of NPR1 for their induction by salicylic acid.glutathione S-transferase tau 7 (GSTU7); CONTAINS InterPro DOMAIN/s: Thioredoxin fold (InterPro:IPR012335), Glutathione S-transferase, C-terminal (InterPro:IPR004046), Glutathione S-transferase…
2781	AT5G56080	-0.624329	-1.54149	3.72537	7.85547e-05	0.00108533	nicotianamine synthase 2	Encodes a protein with nicotianamine synthase activity. Its transcript levels rise in roots in response to zinc deficiency and rise in leaves in response to elevated levels of zinc.nicotianamine synthase 2 (NAS2); CONTAINS InterPro DOMAIN/s: Nicotianamine synthase (InterPro:IPR004298); BEST Arabidopsis thaliana protein match is: nicotianamine synthase 1 (TAIR:AT5G04950.1); Has 1807 Blast hits to …
2268	AT4G39330	-0.622836	-1.5399	7.12071	2.82159e-15	2.14721e-13	cinnamyl alcohol dehydrogenase 9	cinnamyl alcohol dehydrogenase 9 (CAD9); FUNCTIONS IN: oxidoreductase activity, zinc ion binding; INVOLVED IN: oxidation reduction; LOCATED IN: apoplast; EXPRESSED IN: 25 plant structures; EXPRESSED DURING: 15 growth stages; CONTAINS InterPro DOMAIN/s: GroES-like (InterPro:IPR011032), Polyketide synthase, enoylreductase (InterPro:IPR020843), Alcohol dehydrogenase, zinc-containing, conserved site …
1021	AT2G34490	-0.622024	-1.53903	4.65321	6.50286e-08	1.82051e-06	cytochrome P450, family 710, subfamily A, polypeptide 2	Encodes a protein with C22-sterol desaturase activity. The enzyme was shown to catalyze the conversion of both 24-<i>epi</i>-campesterol and &beta;-sitosterol to brassicasterol and stigmasterol, respectively, in the presence of NADPH.cytochrome P450, family 710, subfamily A, polypeptide 2 (CYP710A2); FUNCTIONS IN: C-22 sterol desaturase activity, oxygen binding; INVOLVED IN: oxidation reduction; …
283	AT1G23205	-0.619963	-1.53684	5.04498	7.41328e-09	2.41776e-07	Plant invertase/pectin methylesterase inhibitor superfamily protein	Plant invertase/pectin methylesterase inhibitor superfamily protein; FUNCTIONS IN: enzyme inhibitor activity, pectinesterase inhibitor activity, pectinesterase activity; INVOLVED IN: biological_process unknown; LOCATED IN: endomembrane system; EXPRESSED IN: 18 plant structures; EXPRESSED DURING: 13 growth stages; CONTAINS InterPro DOMAIN/s: Pectinesterase inhibitor (InterPro:IPR006501); BEST Arab…
1363	AT3G12920	-0.619466	-1.53631	5.27047	2.21152e-09	8.01708e-08	SBP (S-ribonuclease binding protein) family protein	SBP (S-ribonuclease binding protein) family protein; FUNCTIONS IN: zinc ion binding; INVOLVED IN: biological_process unknown; LOCATED IN: nucleus; EXPRESSED IN: 24 plant structures; EXPRESSED DURING: 13 growth stages; CONTAINS InterPro DOMAIN/s: Zinc finger, RING-type (InterPro:IPR001841), S-ribonuclease binding protein, SBP1, pollen (InterPro:IPR017066); BEST Arabidopsis thaliana protein match i…
977	AT2G30140	-0.618855	-1.53566	4.24565	7.99618e-07	1.80403e-05	UDP-Glycosyltransferase superfamily protein	UDP-Glycosyltransferase superfamily protein; CONTAINS InterPro DOMAIN/s: UDP-glucuronosyl/UDP-glucosyltransferase (InterPro:IPR002213); BEST Arabidopsis thaliana protein match is: UDP-Glycosyltransferase superfamily protein (TAIR:AT2G30150.1); Has 7945 Blast hits to 7893 proteins in 488 species: Archae - 0; Bacteria - 512; Metazoa - 2235; Fungi - 27; Plants - 5022; Viruses - 79; Other Eukaryotes …
1901	AT4G11900	-0.617977	-1.53472	3.46159	0.00377206	0.0285465	S-locus lectin protein kinase family protein	S-locus lectin protein kinase family protein; FUNCTIONS IN: in 6 functions; INVOLVED IN: protein amino acid phosphorylation, recognition of pollen; LOCATED IN: endomembrane system; CONTAINS InterPro DOMAIN/s: Curculin-like (mannose-binding) lectin (InterPro:IPR001480), PAN-2 domain (InterPro:IPR013227), Apple-like (InterPro:IPR003609), Protein kinase, catalytic domain (InterPro:IPR000719), S-locu…
1606	AT3G45930	-0.617867	-1.5346	3.82508	0.000213054	0.00255199	Histone superfamily protein	Histone superfamily protein; FUNCTIONS IN: DNA binding; INVOLVED IN: nucleosome assembly; LOCATED IN: nucleus, nucleosome; CONTAINS InterPro DOMAIN/s: Histone H4, conserved site (InterPro:IPR019809), Histone-fold (InterPro:IPR009072), Histone H4 (InterPro:IPR001951), Histone core (InterPro:IPR007125); BEST Arabidopsis thaliana protein match is: Histone superfamily protein (TAIR:AT5G59690.1); Has …
1086	AT2G38995	-0.61607	-1.53269	2.70431	0.00394963	0.0296099	O-acyltransferase (WSD1-like) family protein	O-acyltransferase (WSD1-like) family protein; CONTAINS InterPro DOMAIN/s: O-acyltransferase, WSD1, C-terminal (InterPro:IPR009721), O-acyltransferase, WSD1, N-terminal (InterPro:IPR004255); BEST Arabidopsis thaliana protein match is: O-acyltransferase (WSD1-like) family protein (TAIR:AT5G37300.1); Has 952 Blast hits to 940 proteins in 139 species: Archae - 2; Bacteria - 706; Metazoa - 10; Fungi -…
1950	AT4G15440	-0.615692	-1.53229	3.28953	0.00569103	0.0400923	hydroperoxide lyase 1	Encodes a hydroperoxide lyase. Also a member of the CYP74B cytochrome p450 family. In the ecotype Columbia (Col) the gene contains a 10-nucleotide deletion in its first exon that causes it to code for a truncated protein that results in a non-functional hydroperoxide lyase.hydroperoxide lyase 1 (HPL1); FUNCTIONS IN: electron carrier activity, monooxygenase activity, iron ion binding, heme binding…
190	AT1G16400	-0.612905	-1.52934	5.55137	7.46253e-10	3.00019e-08	cytochrome P450, family 79, subfamily F, polypeptide 2	Encodes cytochrome P450 CYP79F2.cytochrome P450, family 79, subfamily F, polypeptide 2 (CYP79F2); CONTAINS InterPro DOMAIN/s: Cytochrome P450 (InterPro:IPR001128), Cytochrome P450, E-class, group I (InterPro:IPR002401), Cytochrome P450, conserved site (InterPro:IPR017972); BEST Arabidopsis thaliana protein match is: cytochrome p450 79f1 (TAIR:AT1G16410.1); Has 27578 Blast hits to 27450 proteins i…
1955	AT4G15550	-0.612293	-1.52869	5.42907	1.0979e-09	4.25526e-08	indole-3-acetate beta-D-glucosyltransferase	UDP-glucose:indole-3-acetate beta-D-glucosyltransferaseindole-3-acetate beta-D-glucosyltransferase (IAGLU); FUNCTIONS IN: UDP-glycosyltransferase activity, transferase activity, transferring glycosyl groups; INVOLVED IN: metabolic process; LOCATED IN: chloroplast; EXPRESSED IN: 17 plant structures; EXPRESSED DURING: 7 growth stages; CONTAINS InterPro DOMAIN/s: UDP-glucuronosyl/UDP-glucosyltransfe…
688	AT1G74300	-0.610941	-1.52726	2.72023	0.00146966	0.0130299	alpha/beta-Hydrolases superfamily protein	alpha/beta-Hydrolases superfamily protein; FUNCTIONS IN: catalytic activity; INVOLVED IN: biological_process unknown; LOCATED IN: endomembrane system; EXPRESSED IN: 11 plant structures; EXPRESSED DURING: 6 growth stages; CONTAINS InterPro DOMAIN/s: Alpha/beta hydrolase fold-1 (InterPro:IPR000073); BEST Arabidopsis thaliana protein match is: alpha/beta-Hydrolases superfamily protein (TAIR:AT1G7428…
1259	AT3G03190	-0.61086	-1.52717	3.63252	4.69512e-05	0.000684701	glutathione S-transferase F11	Encodes glutathione transferase belonging to the phi class of GSTs. Naming convention according to Wagner et al. (2002).glutathione S-transferase F11 (GSTF11); CONTAINS InterPro DOMAIN/s: Thioredoxin fold (InterPro:IPR012335), Glutathione S-transferase, C-terminal (InterPro:IPR004046), Glutathione S-transferase, C-terminal-like (InterPro:IPR010987), Glutathione S-transferase/chloride channel, C-t…
6	AT1G01520	-0.607507	-1.52362	3.3908	0.000477548	0.00509057	Homeodomain-like superfamily protein	Homeodomain-like superfamily protein; CONTAINS InterPro DOMAIN/s: SANT, DNA-binding (InterPro:IPR001005), Homeodomain-like (InterPro:IPR009057), Myb, DNA-binding (InterPro:IPR014778), Myb-like DNA-binding domain, SHAQKYF class (InterPro:IPR006447), HTH transcriptional regulator, Myb-type, DNA-binding (InterPro:IPR017930); BEST Arabidopsis thaliana protein match is: Homeodomain-like superfamily pr…
206	AT1G18060	-0.605959	-1.52199	6.76536	1.34772e-11	7.02317e-10		unknown protein; INVOLVED IN: biological_process unknown; LOCATED IN: chloroplast; EXPRESSED IN: 22 plant structures; EXPRESSED DURING: 13 growth stages; Has 74 Blast hits to 74 proteins in 29 species: Archae - 0; Bacteria - 19; Metazoa - 0; Fungi - 0; Plants - 49; Viruses - 0; Other Eukaryotes - 6 (source: NCBI BLink).
1625	AT3G47750	-0.605938	-1.52197	3.26577	0.000601242	0.00617569	ATP binding cassette subfamily A4	member of ATH subfamilyATP binding cassette subfamily A4 (ABCA4); FUNCTIONS IN: ATPase activity, coupled to transmembrane movement of substances, transporter activity; EXPRESSED IN: cultured cell; CONTAINS InterPro DOMAIN/s: ATPase, AAA+ type, core (InterPro:IPR003593), ABC transporter-like (InterPro:IPR003439), ABC transporter, conserved site (InterPro:IPR017871); BEST Arabidopsis thaliana prote…
1277	AT3G05190	-0.60584	-1.52186	2.76454	0.00175969	0.0152007	D-aminoacid aminotransferase-like PLP-dependent enzymes superfamily protein	D-aminoacid aminotransferase-like PLP-dependent enzymes superfamily protein; FUNCTIONS IN: catalytic activity; INVOLVED IN: metabolic process; LOCATED IN: cellular_component unknown; EXPRESSED IN: 14 plant structures; EXPRESSED DURING: 7 growth stages; CONTAINS InterPro DOMAIN/s: Aminotransferase, class IV (InterPro:IPR001544); BEST Arabidopsis thaliana protein match is: D-aminoacid aminotransfer…
306	AT1G26250	-0.605631	-1.52164	7.38853	1.33924e-09	5.10588e-08	Proline-rich extensin-like family protein	Proline-rich extensin-like family protein; FUNCTIONS IN: structural constituent of cell wall; INVOLVED IN: plant-type cell wall organization; LOCATED IN: endomembrane system; CONTAINS InterPro DOMAIN/s: Extensin-like repeat (InterPro:IPR006706); BEST Arabidopsis thaliana protein match is: Proline-rich extensin-like family protein (TAIR:AT4G08370.1); Has 289174 Blast hits to 44674 proteins in 1767…
78	AT1G07010	-0.602993	-1.51886	6.29811	6.39928e-11	3.00782e-09	Calcineurin-like metallo-phosphoesterase superfamily protein	Calcineurin-like metallo-phosphoesterase superfamily protein; FUNCTIONS IN: hydrolase activity, protein serine/threonine phosphatase activity; INVOLVED IN: biological_process unknown; LOCATED IN: peroxisome; EXPRESSED IN: 21 plant structures; EXPRESSED DURING: 13 growth stages; CONTAINS InterPro DOMAIN/s: Metallophosphoesterase (InterPro:IPR004843); BEST Arabidopsis thaliana protein match is: Cal…
2497	AT5G20140	-0.602405	-1.51825	5.27587	1.03074e-09	4.02578e-08	SOUL heme-binding family protein	SOUL heme-binding family protein; FUNCTIONS IN: binding; INVOLVED IN: biological_process unknown; LOCATED IN: chloroplast thylakoid membrane, chloroplast; EXPRESSED IN: 21 plant structures; EXPRESSED DURING: 13 growth stages; CONTAINS InterPro DOMAIN/s: Protein of unknown function DUF2358 (InterPro:IPR018790), SOUL haem-binding protein (InterPro:IPR006917); BEST Arabidopsis thaliana protein match…
2179	AT4G32770	-0.602332	-1.51817	5.4669	1.51679e-09	5.71463e-08	tocopherol cyclase, chloroplast / vitamin E deficient 1 (VTE1) / sucrose export defective 1 (SXD1)	Tocopherol cyclase involved in tocopherol (vitamin E)synthesis. VTE1 over-expressing plants have increased tocopherol indicating VTE1 is a major limiting factor in tocopherol synthesis. Mutants defective in this gene accumulate high amounts of zeaxanthin in conditions of high light or low temperature. Plays a role in the adaptation to low temperature stress, notably phloem loading.VITAMIN E DEFIC…
1411	AT3G16420	-0.602145	-1.51797	9.1265	6.01905e-12	3.20631e-10	PYK10-binding protein 1	The PBP1(PYK10-binding protein 1) assists the PYK10 (beta-glucosidase complex) in its activity and may act like a molecular chaperone that facilitates the correct polymerization of PYK10, when tissues are damaged and subcellular structures are destroyed by pests.PYK10-binding protein 1 (PBP1); FUNCTIONS IN: copper ion binding; INVOLVED IN: protein folding; LOCATED IN: cytosol, nucleus; EXPRESSED …
2770	AT5G54640	-0.601717	-1.51752	4.28042	1.39473e-06	2.99515e-05	Histone superfamily protein	Isolated from T-DNA insertion line, the rat5 mutant is deficient in T-DNA integration. Encodes histone2A protein.RESISTANT TO AGROBACTERIUM TRANSFORMATION 5 (RAT5); FUNCTIONS IN: DNA binding; INVOLVED IN: DNA mediated transformation, response to bacterium, response to wounding; LOCATED IN: nucleolus; EXPRESSED IN: 24 plant structures; EXPRESSED DURING: 15 growth stages; CONTAINS InterPro DOMAIN/s…
575	AT1G65370	-0.601525	-1.51732	2.96997	0.00160194	0.0140212	TRAF-like family protein	TRAF-like family protein; CONTAINS InterPro DOMAIN/s: TRAF-like (InterPro:IPR008974), MATH (InterPro:IPR002083); BEST Arabidopsis thaliana protein match is: TRAF-like family protein (TAIR:AT1G65150.2); Has 460 Blast hits to 456 proteins in 21 species: Archae - 0; Bacteria - 0; Metazoa - 0; Fungi - 0; Plants - 453; Viruses - 0; Other Eukaryotes - 7 (source: NCBI BLink).
1196	AT2G46650	-0.600214	-1.51594	5.58622	1.34339e-10	6.09035e-09	cytochrome B5 isoform C	member of Cytochromes b5cytochrome B5 isoform C (CB5-C); CONTAINS InterPro DOMAIN/s: Cytochrome b5, heme-binding site (InterPro:IPR018506), Cytochrome b5 (InterPro:IPR001199); BEST Arabidopsis thaliana protein match is: cytochrome B5 isoform D (TAIR:AT5G48810.1); Has 3777 Blast hits to 3746 proteins in 458 species: Archae - 2; Bacteria - 26; Metazoa - 909; Fungi - 1474; Plants - 787; Viruses - 3;…
212	AT1G18440	-0.599603	-1.5153	3.94697	1.01518e-05	0.000175863	Peptidyl-tRNA hydrolase family protein	Peptidyl-tRNA hydrolase family protein; FUNCTIONS IN: aminoacyl-tRNA hydrolase activity; INVOLVED IN: translation; LOCATED IN: chloroplast; EXPRESSED IN: 23 plant structures; EXPRESSED DURING: 14 growth stages; CONTAINS InterPro DOMAIN/s: Peptidyl-tRNA hydrolase, conserved site (InterPro:IPR018171), Peptidyl-tRNA hydrolase (InterPro:IPR001328); BEST Arabidopsis thaliana protein match is: Peptidyl…
450	AT1G52100	-0.599485	-1.51518	5.28571	8.45642e-08	2.32001e-06	Mannose-binding lectin superfamily protein	Mannose-binding lectin superfamily protein; FUNCTIONS IN: molecular_function unknown; INVOLVED IN: biological_process unknown; LOCATED IN: membrane; EXPRESSED IN: shoot, cotyledon, hypocotyl, leaf; CONTAINS InterPro DOMAIN/s: Mannose-binding lectin (InterPro:IPR001229); BEST Arabidopsis thaliana protein match is: Mannose-binding lectin superfamily protein (TAIR:AT5G35940.1); Has 1742 Blast hits t…
223	AT1G19050	-0.59919	-1.51487	3.46723	0.000317464	0.00359072	response regulator 7	Encodes a member of the Arabidopsis response regulator (ARR) family, most closely related to ARR15. A two-component response regulator protein containing a phosphate accepting domain in the receiver domain but lacking a DNA binding domain in the output domain. Involved in response to cytokinin and meristem stem cell maintenance. Arr7 protein is stabilized by cytokinin.response regulator 7 (ARR7);…
1005	AT2G32870	-0.598448	-1.51409	5.07141	3.9365e-09	1.34086e-07	TRAF-like family protein	TRAF-like family protein; FUNCTIONS IN: molecular_function unknown; INVOLVED IN: biological_process unknown; LOCATED IN: cellular_component unknown; EXPRESSED IN: cotyledon; CONTAINS InterPro DOMAIN/s: TRAF-like (InterPro:IPR008974), MATH (InterPro:IPR002083), TRAF-type (InterPro:IPR013322); BEST Arabidopsis thaliana protein match is: TRAF-like family protein (TAIR:AT2G32880.1); Has 35333 Blast h…
1707	AT3G54040	-0.597164	-1.51274	6.59877	1.22522e-11	6.41967e-10	PAR1 protein	PAR1 protein; FUNCTIONS IN: molecular_function unknown; INVOLVED IN: biological_process unknown; LOCATED IN: endomembrane system; EXPRESSED IN: 20 plant structures; EXPRESSED DURING: 10 growth stages; CONTAINS InterPro DOMAIN/s: PAR1 (InterPro:IPR009489); BEST Arabidopsis thaliana protein match is: PAR1 protein (TAIR:AT5G52390.1); Has 82 Blast hits to 82 proteins in 11 species: Archae - 0; Bacter…
496	AT1G55910	-0.597037	-1.51261	4.02152	3.0564e-06	6.09278e-05	zinc transporter 11 precursor	member of Putative zinc transporter ZIP2 - like familyzinc transporter 11 precursor (ZIP11); FUNCTIONS IN: cation transmembrane transporter activity, metal ion transmembrane transporter activity; INVOLVED IN: cation transport, metal ion transport, transmembrane transport; LOCATED IN: endomembrane system, membrane; EXPRESSED IN: 22 plant structures; EXPRESSED DURING: 13 growth stages; CONTAINS Int…
1400	AT3G15950	-0.59686	-1.51242	8.27313	5.02529e-15	3.70654e-13	DNA topoisomerase-related	Similar to TSK-associating protein 1 (TSA1), contains 10 EFE repeats, a novel repeat sequence unique to plants. Expressed preferentially in the roots.Protein is localized to ER bodies- an endoplasmic reticulum derived structure. Loss of function mutations lack ER bodies.NAI2; INVOLVED IN: ER body organization, response to salt stress; LOCATED IN: peroxisome, membrane, ER body; EXPRESSED IN: 16 pl…
249	AT1G21100	-0.596605	-1.51215	3.37024	0.000218095	0.00260262	O-methyltransferase family protein	O-methyltransferase family protein; FUNCTIONS IN: methyltransferase activity, O-methyltransferase activity, protein dimerization activity; LOCATED IN: cytosol; EXPRESSED IN: stem, cotyledon, hypocotyl, root, leaf; EXPRESSED DURING: LP.04 four leaves visible; CONTAINS InterPro DOMAIN/s: Winged helix-turn-helix transcription repressor DNA-binding (InterPro:IPR011991), Plant methyltransferase dimeri…
2760	AT5G54130	-0.595326	-1.51081	4.50836	5.53624e-05	0.000790532	Calcium-binding endonuclease/exonuclease/phosphatase family	Calcium-binding endonuclease/exonuclease/phosphatase family; FUNCTIONS IN: calcium ion binding; EXPRESSED IN: 24 plant structures; EXPRESSED DURING: 15 growth stages; CONTAINS InterPro DOMAIN/s: EF-Hand 1, calcium-binding site (InterPro:IPR018247), EF-HAND 2 (InterPro:IPR018249), EF-hand-like domain (InterPro:IPR011992), Endonuclease/exonuclease/phosphatase (InterPro:IPR005135); BEST Arabidopsis …
359	AT1G32080	-0.595325	-1.51081	8.31282	1.28719e-14	8.94363e-13	membrane protein, putative	membrane protein, putative; LOCATED IN: chloroplast, chloroplast inner membrane, membrane, chloroplast envelope; EXPRESSED IN: 21 plant structures; EXPRESSED DURING: 13 growth stages; CONTAINS InterPro DOMAIN/s: LrgB-like protein (InterPro:IPR007300); Has 3603 Blast hits to 3592 proteins in 1271 species: Archae - 22; Bacteria - 3356; Metazoa - 0; Fungi - 58; Plants - 57; Viruses - 0; Other Eukary…
2378	AT5G09480	-0.591933	-1.50726	4.17025	0.000745937	0.00745044	hydroxyproline-rich glycoprotein family protein	hydroxyproline-rich glycoprotein family protein; FUNCTIONS IN: molecular_function unknown; INVOLVED IN: biological_process unknown; LOCATED IN: endomembrane system; EXPRESSED IN: 7 plant structures; EXPRESSED DURING: 4 anthesis, C globular stage, petal differentiation and expansion stage; Has 11004 Blast hits to 3872 proteins in 771 species: Archae - 28; Bacteria - 3950; Metazoa - 1856; Fungi - 4…
311	AT1G26730	-0.590069	-1.50532	2.5729	0.00407641	0.0302763	EXS (ERD1/XPR1/SYG1) family protein	EXS (ERD1/XPR1/SYG1) family protein; LOCATED IN: integral to membrane, plasma membrane; EXPRESSED IN: 22 plant structures; EXPRESSED DURING: 13 growth stages; CONTAINS InterPro DOMAIN/s: EXS, C-terminal (InterPro:IPR004342), SPX, N-terminal (InterPro:IPR004331); BEST Arabidopsis thaliana protein match is: EXS (ERD1/XPR1/SYG1) family protein (TAIR:AT1G35350.1); Has 1169 Blast hits to 1113 proteins…
1860	AT4G04750	-0.590021	-1.50527	3.76029	0.000193737	0.00234996	Major facilitator superfamily protein	Major facilitator superfamily protein; FUNCTIONS IN: carbohydrate transmembrane transporter activity, sugar:hydrogen symporter activity; INVOLVED IN: transport, transmembrane transport; LOCATED IN: integral to membrane, membrane; EXPRESSED IN: 19 plant structures; EXPRESSED DURING: 13 growth stages; CONTAINS InterPro DOMAIN/s: Sugar transporter, conserved site (InterPro:IPR005829), Major facilita…
1492	AT3G22840	-0.589412	-1.50463	4.68991	1.32031e-07	3.46843e-06	Chlorophyll A-B binding family protein	Encodes an early light-inducible protein.EARLY LIGHT-INDUCABLE PROTEIN (ELIP1); BEST Arabidopsis thaliana protein match is: Chlorophyll A-B binding family protein (TAIR:AT4G14690.1); Has 319 Blast hits to 319 proteins in 50 species: Archae - 0; Bacteria - 5; Metazoa - 0; Fungi - 0; Plants - 259; Viruses - 0; Other Eukaryotes - 55 (source: NCBI BLink).
2416	AT5G13740	-0.589347	-1.50457	6.69091	2.35776e-10	1.0323e-08	zinc induced facilitator 1	Encodes ZIF1 (ZINC-INDUCED FACILITATOR1), a member of the Major Facilitator Superfamily (MFS) of membrane proteins which are found in all organisms and transport a wide range of small, organic molecules. Involved in a mechanism of Zn sequestration, possibly by transport of a Zn ligand or Zn-ligand complex into vacuoles.zinc induced facilitator 1 (ZIF1); FUNCTIONS IN: carbohydrate transmembrane tr…
460	AT1G53070	-0.58922	-1.50443	3.6684	0.000254489	0.00297038	Legume lectin family protein	Legume lectin family protein; FUNCTIONS IN: carbohydrate binding, binding; INVOLVED IN: response to karrikin; LOCATED IN: cell wall, plant-type cell wall; EXPRESSED IN: 23 plant structures; EXPRESSED DURING: 13 growth stages; CONTAINS InterPro DOMAIN/s: Legume lectin, beta chain (InterPro:IPR001220), Concanavalin A-like lectin/glucanase, subgroup (InterPro:IPR013320), Concanavalin A-like lectin/g…
2449	AT5G16970	-0.589086	-1.50429	5.64202	5.4351e-10	2.24631e-08	alkenal reductase	encodes a 2-alkenal reductase (EC 1.3.1.74), plays a key role in the detoxification of reactive carbonylsalkenal reductase (AER); FUNCTIONS IN: 2-alkenal reductase activity; INVOLVED IN: response to oxidative stress, response to cadmium ion, response to cyclopentenone; LOCATED IN: cytosol, nucleus; EXPRESSED IN: 17 plant structures; EXPRESSED DURING: 11 growth stages; CONTAINS InterPro DOMAIN/s: …
2821	AT5G59680	-0.588508	-1.50369	2.63062	0.00335197	0.0260141	Leucine-rich repeat protein kinase family protein	Leucine-rich repeat protein kinase family protein; FUNCTIONS IN: kinase activity; INVOLVED IN: protein amino acid phosphorylation; LOCATED IN: endomembrane system; EXPRESSED IN: 7 plant structures; EXPRESSED DURING: 6 growth stages; CONTAINS InterPro DOMAIN/s: Protein kinase, ATP binding site (InterPro:IPR017441), Protein kinase, catalytic domain (InterPro:IPR000719), Leucine-rich repeat (InterPr…
934	AT2G25510	-0.588056	-1.50322	6.90581	7.90919e-12	4.1899e-10		unknown protein; Has 2 Blast hits to 2 proteins in 1 species: Archae - 0; Bacteria - 0; Metazoa - 0; Fungi - 0; Plants - 2; Viruses - 0; Other Eukaryotes - 0 (source: NCBI BLink).
75	AT1G06830	-0.587849	-1.503	3.05902	0.00346175	0.0267466	Glutaredoxin family protein	Glutaredoxin family protein; FUNCTIONS IN: electron carrier activity, protein disulfide oxidoreductase activity; INVOLVED IN: cell redox homeostasis; LOCATED IN: endomembrane system; EXPRESSED IN: 19 plant structures; EXPRESSED DURING: 9 growth stages; CONTAINS InterPro DOMAIN/s: Glutaredoxin-like, plant II (InterPro:IPR011905), Thioredoxin fold (InterPro:IPR012335), Glutaredoxin (InterPro:IPR002…
1717	AT3G54830	-0.586311	-1.5014	4.20997	8.00437e-05	0.00110134	Transmembrane amino acid transporter family protein	Transmembrane amino acid transporter family protein; CONTAINS InterPro DOMAIN/s: Amino acid transporter, transmembrane (InterPro:IPR013057); BEST Arabidopsis thaliana protein match is: Transmembrane amino acid transporter family protein (TAIR:AT2G39130.1); Has 4642 Blast hits to 4638 proteins in 371 species: Archae - 12; Bacteria - 272; Metazoa - 1629; Fungi - 958; Plants - 1130; Viruses - 3; Oth…
1220	AT2G47560	-0.584465	-1.49948	3.07357	0.00123958	0.0113359	RING/U-box superfamily protein	RING/U-box superfamily protein; FUNCTIONS IN: zinc ion binding; EXPRESSED IN: root, pedicel; EXPRESSED DURING: 4 anthesis; CONTAINS InterPro DOMAIN/s: Zinc finger, RING-type (InterPro:IPR001841), Zinc finger, C3HC4 RING-type (InterPro:IPR018957); BEST Arabidopsis thaliana protein match is: AtL5 (TAIR:AT3G62690.1); Has 10475 Blast hits to 10453 proteins in 314 species: Archae - 0; Bacteria - 0; Me…
808	AT2G04570	-0.581337	-1.49624	4.55701	1.94791e-07	4.95427e-06	GDSL-like Lipase/Acylhydrolase superfamily protein	GDSL-like Lipase/Acylhydrolase superfamily protein; FUNCTIONS IN: hydrolase activity, acting on ester bonds, carboxylesterase activity; INVOLVED IN: lipid metabolic process; LOCATED IN: endomembrane system; EXPRESSED IN: 21 plant structures; EXPRESSED DURING: 12 growth stages; CONTAINS InterPro DOMAIN/s: Lipase, GDSL (InterPro:IPR001087); BEST Arabidopsis thaliana protein match is: GDSL-like Lipa…
786	AT2G01860	-0.580123	-1.49498	3.04151	0.00121802	0.0111814	Tetratricopeptide repeat (TPR)-like superfamily protein	EMBRYO DEFECTIVE 975 (EMB975); FUNCTIONS IN: molecular_function unknown; INVOLVED IN: biological_process unknown; LOCATED IN: chloroplast; EXPRESSED IN: 22 plant structures; EXPRESSED DURING: 13 growth stages; CONTAINS InterPro DOMAIN/s: Pentatricopeptide repeat (InterPro:IPR002885); BEST Arabidopsis thaliana protein match is: LATERAL ORGAN JUNCTION (TAIR:AT2G39230.1); Has 35333 Blast hits to 341…
2406	AT5G12930	-0.579943	-1.49479	2.83016	0.00292396	0.0232532		unknown protein; Has 1807 Blast hits to 1807 proteins in 277 species: Archae - 0; Bacteria - 0; Metazoa - 736; Fungi - 347; Plants - 385; Viruses - 0; Other Eukaryotes - 339 (source: NCBI BLink).
2087	AT4G25700	-0.579366	-1.49419	5.87025	2.97088e-10	1.28606e-08	beta-hydroxylase 1	Converts beta-carotene to zeaxanthin via cryptoxanthin.beta-hydroxylase 1 (BETA-OHASE 1); FUNCTIONS IN: carotene beta-ring hydroxylase activity; INVOLVED IN: xanthophyll biosynthetic process, carotene metabolic process; LOCATED IN: endoplasmic reticulum, chloroplast; EXPRESSED IN: 21 plant structures; EXPRESSED DURING: 13 growth stages; CONTAINS InterPro DOMAIN/s: Fatty acid hydroxylase (InterPro…
2528	AT5G23730	-0.579155	-1.49397	4.61852	1.56829e-07	4.05325e-06	Transducin/WD40 repeat-like superfamily protein	Transducin/WD40 repeat-like superfamily protein; CONTAINS InterPro DOMAIN/s: WD40 repeat 2 (InterPro:IPR019782), WD40 repeat-like-containing domain (InterPro:IPR011046), WD40-repeat-containing domain (InterPro:IPR017986), WD40/YVTN repeat-like-containing domain (InterPro:IPR015943), WD40 repeat (InterPro:IPR001680), WD40 repeat, subgroup (InterPro:IPR019781); BEST Arabidopsis thaliana protein mat…
1057	AT2G37040	-0.579084	-1.4939	8.21449	1.82782e-15	1.40208e-13	PHE ammonia lyase 1	Encodes PAL1, a phenylalanine ammonia-lyase. Arabidopsis has four PALs: AT2G37040 (PAL1), AT3G53260 (PAL2), AT5G04230 (PAL3) and AT3G10340 (PAL4).PHE ammonia lyase 1 (PAL1); FUNCTIONS IN: phenylalanine ammonia-lyase activity; INVOLVED IN: in 10 processes; LOCATED IN: cytoplasm; EXPRESSED IN: 22 plant structures; EXPRESSED DURING: 13 growth stages; CONTAINS InterPro DOMAIN/s: Phenylalanine/histidi…
1535	AT3G26470	-0.578533	-1.49333	4.49813	7.19572e-07	1.64277e-05	Powdery mildew resistance protein, RPW8 domain	Powdery mildew resistance protein, RPW8 domain; CONTAINS InterPro DOMAIN/s: Powdery mildew resistance protein, RPW8 domain (InterPro:IPR008808); BEST Arabidopsis thaliana protein match is: ADR1-like 1 (TAIR:AT4G33300.2); Has 46 Blast hits to 46 proteins in 7 species: Archae - 0; Bacteria - 0; Metazoa - 0; Fungi - 0; Plants - 46; Viruses - 0; Other Eukaryotes - 0 (source: NCBI BLink).
1337	AT3G10340	-0.577002	-1.49175	4.06752	0.000152009	0.00191359	phenylalanine ammonia-lyase 4	Encodes PAL4, a putative a phenylalanine ammonia-lyase. Arabidopsis has four PALs: AT2G37040 (PAL1), AT3G53260 (PAL2), AT5G04230 (PAL3) and AT3G10340 (PAL4).phenylalanine ammonia-lyase 4 (PAL4); FUNCTIONS IN: ammonia-lyase activity, catalytic activity; INVOLVED IN: L-phenylalanine catabolic process, biosynthetic process; LOCATED IN: cytoplasm; EXPRESSED IN: 15 plant structures; EXPRESSED DURING: …
2102	AT4G27030	-0.575361	-1.49005	5.97266	5.73907e-11	2.72421e-09	fatty acid desaturase A	Encodes an unusual palmitate desaturase that is highly substrate specific. It introduces a delta-3 trans double bond at palmitate at the sn-2 position of phosphatidylglycerol.fatty acid desaturase A (FADA); FUNCTIONS IN: Delta 3-trans hexadecenoic acid phosphatidylglycerol desaturase activity; INVOLVED IN: response to karrikin, phosphatidylglycerol metabolic process, unsaturated fatty acid biosyn…
2428	AT5G14660	-0.574702	-1.48937	5.35095	3.70169e-09	1.27217e-07	peptide deformylase 1B	Encodes a peptide deformylase PDF1B. The crystal structure has been determined at a resolution of 0.24 nm (Biochem J, 2008, vol 413:417-427).peptide deformylase 1B (PDF1B); FUNCTIONS IN: peptide deformylase activity; INVOLVED IN: translation; LOCATED IN: chloroplast; EXPRESSED IN: 22 plant structures; EXPRESSED DURING: 13 growth stages; CONTAINS InterPro DOMAIN/s: Formylmethionine deformylase (In…
1844	AT4G02420	-0.573229	-1.48785	3.76305	0.000300927	0.00342282	Concanavalin A-like lectin protein kinase family protein	Concanavalin A-like lectin protein kinase family protein; FUNCTIONS IN: kinase activity; INVOLVED IN: protein amino acid phosphorylation; LOCATED IN: endomembrane system; EXPRESSED IN: 21 plant structures; EXPRESSED DURING: 13 growth stages; CONTAINS InterPro DOMAIN/s: Legume lectin, beta chain (InterPro:IPR001220), Protein kinase, ATP binding site (InterPro:IPR017441), Serine/threonine-protein k…
2519	AT5G23020	-0.571959	-1.48654	6.19876	4.94224e-09	1.65405e-07	2-isopropylmalate synthase 2	methylthioalkymalate synthase-like. Also known as 2-isopropylmalate synthase (IMS2). encodes a methylthioalkylmalate synthase involved in the biosynthesis of aliphatic glucosinolates which accepts all the omega-methylthio-2-oxoalkanoic acids needed to form the known C3 to C8 glucosinolates in Arabidopsis.2-isopropylmalate synthase 2 (IMS2); CONTAINS InterPro DOMAIN/s: Aldolase-type TIM barrel (In…
2733	AT5G50240	-0.571742	-1.48632	3.04859	0.00346023	0.026746	protein-l-isoaspartate methyltransferase 2	L-isoaspartyl methyltransferase 2 (PIMT2)gene, alternatively spliced.protein-l-isoaspartate methyltransferase 2 (PIMT2); FUNCTIONS IN: protein-L-isoaspartate (D-aspartate) O-methyltransferase activity; INVOLVED IN: protein modification process; LOCATED IN: cellular_component unknown; CONTAINS InterPro DOMAIN/s: Protein-L-isoaspartate(D-aspartate) O-methyltransferase (InterPro:IPR000682); BEST Ara…
2531	AT5G23830	-0.570885	-1.48543	3.88213	0.000116591	0.0015115	MD-2-related lipid recognition domain-containing protein	MD-2-related lipid recognition domain-containing protein; FUNCTIONS IN: molecular_function unknown; INVOLVED IN: biological_process unknown; LOCATED IN: endomembrane system; EXPRESSED IN: hypocotyl, root; CONTAINS InterPro DOMAIN/s: MD-2-related lipid-recognition (InterPro:IPR003172); BEST Arabidopsis thaliana protein match is: MD-2-related lipid recognition domain-containing protein (TAIR:AT5G23…
687	AT1G74090	-0.570804	-1.48535	6.1498	2.50243e-09	8.88688e-08	desulfo-glucosinolate sulfotransferase 18	encodes a desulfoglucosinolate sulfotransferase, involved in the final step of glucosinolate core structure biosynthesis. Has a broad-substrate specificity with preference with methionine-derived desulfoglucosinolates.desulfo-glucosinolate sulfotransferase 18 (SOT18); FUNCTIONS IN: in 8 functions; INVOLVED IN: glucosinolate biosynthetic process; LOCATED IN: cellular_component unknown; EXPRESSED I…
2424	AT5G14200	-0.570735	-1.48528	7.70449	7.16329e-15	5.1643e-13	isopropylmalate dehydrogenase 1	The AtIMD1 is one out of 3 genes encoding the enzyme 3-isopropylmalate dehydrogenase involved in leucine biosynthesis in Arabidopsis. Its subcellular location has been targeted to plastids. Encodes methylthioalkylmalate dehydrogenase. Involved in glucosinolate biosynthesis, in methionine chain elongation.isopropylmalate dehydrogenase 1 (IMD1); FUNCTIONS IN: 3-isopropylmalate dehydrogenase activit…
2617	AT5G39580	-0.570168	-1.4847	3.5617	9.40864e-05	0.00126086	Peroxidase superfamily protein	Peroxidase superfamily protein; FUNCTIONS IN: peroxidase activity, heme binding; INVOLVED IN: defense response to fungus, N-terminal protein myristoylation; LOCATED IN: endomembrane system; EXPRESSED IN: 17 plant structures; EXPRESSED DURING: 12 growth stages; CONTAINS InterPro DOMAIN/s: Haem peroxidase (InterPro:IPR010255), Plant peroxidase (InterPro:IPR000823), Haem peroxidase, plant/fungal/bac…
994	AT2G31790	-0.569746	-1.48426	6.69328	3.42463e-11	1.68828e-09	UDP-Glycosyltransferase superfamily protein	UDP-Glycosyltransferase superfamily protein; FUNCTIONS IN: UDP-glycosyltransferase activity, transferase activity, transferring glycosyl groups; INVOLVED IN: metabolic process; LOCATED IN: cellular_component unknown; EXPRESSED IN: 22 plant structures; EXPRESSED DURING: 13 growth stages; CONTAINS InterPro DOMAIN/s: UDP-glucuronosyl/UDP-glucosyltransferase (InterPro:IPR002213); BEST Arabidopsis tha…
886	AT2G22100	-0.569045	-1.48354	3.06126	0.00110008	0.0102808	RNA-binding (RRM/RBD/RNP motifs) family protein	RNA-binding (RRM/RBD/RNP motifs) family protein; FUNCTIONS IN: RNA binding, nucleotide binding, nucleic acid binding; INVOLVED IN: biological_process unknown; LOCATED IN: cellular_component unknown; EXPRESSED IN: 21 plant structures; EXPRESSED DURING: 12 growth stages; CONTAINS InterPro DOMAIN/s: RNA recognition motif, RNP-1 (InterPro:IPR000504), Nucleotide-binding, alpha-beta plait (InterPro:IPR…
61	AT1G05700	-0.567264	-1.48171	3.40036	0.000232688	0.00275109	Leucine-rich repeat transmembrane protein kinase protein	Leucine-rich repeat transmembrane protein kinase protein; FUNCTIONS IN: kinase activity; INVOLVED IN: protein amino acid phosphorylation; LOCATED IN: endomembrane system; EXPRESSED IN: shoot, stem, hypocotyl, root; CONTAINS InterPro DOMAIN/s: Protein kinase, ATP binding site (InterPro:IPR017441), Protein kinase, catalytic domain (InterPro:IPR000719), Leucine-rich repeat (InterPro:IPR001611), Seri…
1216	AT2G47460	-0.566983	-1.48142	3.29093	0.000440492	0.0047377	myb domain protein 12	MYB12 belongs to subgroup 7 of the R2R3-MYB family. It strongly activates the promoters of chalcone synthase (CHS), flavanone 3-hydroxylase (F3H), flavonol synthase (FLS) and - to a lesser extent - chalcone flavanone isomerase (CHI), but cannot activate the promoters of flavonoid-3'hydroxylase (F3'H) and dihydroflavonol 4-reductase (DF). The activation requires a functional MYB recognition elemen…
1080	AT2G38530	-0.566571	-1.481	5.76517	2.92609e-08	8.68281e-07	lipid transfer protein 2	Involved in lipid transfer between membranes. Belongs to a family of Lipid transfer proteins. Sequence similarity to other plant/Arabidopsis LPT genes but highest similarity to LPT1. Stress and pathogen-inducible motifs found in the upstream region. Expressed in flower, leaves and siliques but absent in roots. Predicted to be a member of PR-14 pathogenesis-related protein family with the followin…
2906	AT5G67330	-0.566456	-1.48088	5.41152	2.34379e-08	7.11184e-07	natural resistance associated macrophage protein 4	Encodes a member of the Nramp2 metal transporter family; like its homolog Atnramp3, localized in vacuolar membrane. Seedlings of double mutant, atnramp3-1 atnramp4-1, were arrested at early germination.natural resistance associated macrophage protein 4 (NRAMP4); FUNCTIONS IN: manganese ion transmembrane transporter activity, inorganic anion transmembrane transporter activity, metal ion transmembr…
1271	AT3G04790	-0.564967	-1.47935	7.38455	2.25372e-13	1.39418e-11	Ribose 5-phosphate isomerase, type A protein	Ribose 5-phosphate isomerase, type A protein; FUNCTIONS IN: ribose-5-phosphate isomerase activity; INVOLVED IN: defense response to bacterium, reductive pentose-phosphate cycle; LOCATED IN: thylakoid, chloroplast thylakoid membrane, chloroplast stroma, chloroplast, chloroplast envelope; EXPRESSED IN: 26 plant structures; EXPRESSED DURING: 14 growth stages; CONTAINS InterPro DOMAIN/s: Ribose 5-pho…
752	AT1G78570	-0.564325	-1.4787	7.75827	5.61477e-11	2.67295e-09	rhamnose biosynthesis 1	Encodes a UDP-L-Rhamnose synthase involved in the biosynthesis of rhamnose, a major monosaccharide component of pectin. Catalyzes the conversion of UDP-D-Glc to UDP-L-Rha. The dehydrogenase domain of RHM1 was shown to catalyze the conversion of UDP-D-Glc to the reaction intermediate UDP-4-keto-6-deoxy-D-Glc using recombinant protein assay but the activity of the full-length protein was not determ…
1655	AT3G49900	-0.563732	-1.47809	2.84246	0.00724364	0.0482834	Phototropic-responsive NPH3 family protein	Phototropic-responsive NPH3 family protein; FUNCTIONS IN: signal transducer activity; INVOLVED IN: response to light stimulus; EXPRESSED IN: 11 plant structures; EXPRESSED DURING: 6 growth stages; CONTAINS InterPro DOMAIN/s: NPH3 (InterPro:IPR004249), BTB/POZ fold (InterPro:IPR011333), BTB/POZ-like (InterPro:IPR000210); BEST Arabidopsis thaliana protein match is: Phototropic-responsive NPH3 famil…
596	AT1G67090	-0.563661	-1.47802	13.6745	3.77465e-16	3.10672e-14	ribulose bisphosphate carboxylase small chain 1A	ribulose bisphosphate carboxylase small chain 1A (RBCS1A); FUNCTIONS IN: ribulose-bisphosphate carboxylase activity, copper ion binding; INVOLVED IN: carbon fixation, response to cold, response to blue light, response to red light, response to far red light; LOCATED IN: in 10 components; EXPRESSED IN: 22 plant structures; EXPRESSED DURING: L mature pollen stage, M germinated pollen stage, seedlin…
312	AT1G26770	-0.562474	-1.4768	5.62991	5.31052e-09	1.76194e-07	expansin A10	Encodes an expansin. Naming convention from the Expansin Working Group (Kende et al, Plant Mol Bio). Involved in the formation of nematode-induced syncytia in roots of Arabidopsis thaliana.expansin A10 (EXPA10); CONTAINS InterPro DOMAIN/s: Pollen allergen, N-terminal (InterPro:IPR014734), Rare lipoprotein A (InterPro:IPR005132), Pollen allergen/expansin, C-terminal (InterPro:IPR007117), Barwin-re…
2466	AT5G18020	-0.561927	-1.47624	2.80582	0.00712469	0.0476894	SAUR-like auxin-responsive protein family	SAUR-like auxin-responsive protein family ; CONTAINS InterPro DOMAIN/s: Auxin responsive SAUR protein (InterPro:IPR003676); BEST Arabidopsis thaliana protein match is: SAUR-like auxin-responsive protein family (TAIR:AT5G18080.1); Has 1807 Blast hits to 1807 proteins in 277 species: Archae - 0; Bacteria - 0; Metazoa - 736; Fungi - 347; Plants - 385; Viruses - 0; Other Eukaryotes - 339 (source: NCB…
454	AT1G52290	-0.561582	-1.47589	3.83616	0.000248962	0.00291652	Protein kinase superfamily protein	Protein kinase superfamily protein; FUNCTIONS IN: protein kinase activity, ATP binding; INVOLVED IN: protein amino acid phosphorylation; LOCATED IN: plasma membrane; EXPRESSED IN: 23 plant structures; EXPRESSED DURING: 14 growth stages; CONTAINS InterPro DOMAIN/s: Protein kinase, ATP binding site (InterPro:IPR017441), Protein kinase, catalytic domain (InterPro:IPR000719), Serine-threonine/tyrosin…
2581	AT5G28640	-0.561133	-1.47543	4.32497	5.00371e-06	9.34709e-05	SSXT family protein	Encodes a protein with similarity to mammalian transcriptional coactivator that is involved in cell proliferation during leaf and flower development. Loss of function mutations have narrow, pointed leaves and narrow floral organs. AN3 interacts with members of the growth regulating factor (GRF) family of transcription factors.ANGUSTIFOLIA 3 (AN3); CONTAINS InterPro DOMAIN/s: SSXT (InterPro:IPR007…
1244	AT3G01920	-0.56091	-1.4752	3.85531	4.56879e-05	0.000668311	DHBP synthase RibB-like alpha/beta domain	DHBP synthase RibB-like alpha/beta domain; CONTAINS InterPro DOMAIN/s: Sua5/YciO/YrdC/YwlC (InterPro:IPR004388), DHBP synthase RibB-like alpha/beta domain (InterPro:IPR017945), Sua5/YciO/YrdC, N-terminal (InterPro:IPR006070); Has 7227 Blast hits to 7227 proteins in 2277 species: Archae - 193; Bacteria - 5396; Metazoa - 127; Fungi - 76; Plants - 77; Viruses - 0; Other Eukaryotes - 1358 (source: NC…
578	AT1G65560	-0.560817	-1.4751	2.82853	0.00617361	0.0427742	Zinc-binding dehydrogenase family protein	Zinc-binding dehydrogenase family protein; FUNCTIONS IN: oxidoreductase activity, binding, zinc ion binding, catalytic activity; INVOLVED IN: oxidation reduction, metabolic process; LOCATED IN: cellular_component unknown; EXPRESSED IN: 23 plant structures; EXPRESSED DURING: 13 growth stages; CONTAINS InterPro DOMAIN/s: GroES-like (InterPro:IPR011032), NAD(P)-binding domain (InterPro:IPR016040), A…
363	AT1G32220	-0.560139	-1.47441	6.62416	5.87308e-12	3.14604e-10	NAD(P)-binding Rossmann-fold superfamily protein	NAD(P)-binding Rossmann-fold superfamily protein; FUNCTIONS IN: coenzyme binding, binding, catalytic activity; INVOLVED IN: response to oxidative stress; LOCATED IN: thylakoid, chloroplast, plastoglobule; EXPRESSED IN: 24 plant structures; EXPRESSED DURING: 15 growth stages; CONTAINS InterPro DOMAIN/s: NAD-dependent epimerase/dehydratase (InterPro:IPR001509), NAD(P)-binding domain (InterPro:IPR01…
991	AT2G31380	-0.559466	-1.47372	6.38519	3.49528e-10	1.48953e-08	salt tolerance homologue	a B-box zinc finger protein that interacts with COP1. contains a novel 11 amino acid motif at the C-terminus (also found at the N-terminus of HY5) that is involved in the COP1 interaction.salt tolerance homologue (STH); FUNCTIONS IN: sequence-specific DNA binding transcription factor activity, zinc ion binding, protein domain specific binding; INVOLVED IN: regulation of transcription; LOCATED IN:…
2814	AT5G59130	-0.558168	-1.4724	4.94108	8.66549e-08	2.36721e-06	Subtilase family protein	Subtilase family protein; FUNCTIONS IN: identical protein binding, serine-type endopeptidase activity; INVOLVED IN: proteolysis, negative regulation of catalytic activity; LOCATED IN: endomembrane system; EXPRESSED IN: 17 plant structures; EXPRESSED DURING: 13 growth stages; CONTAINS InterPro DOMAIN/s: Protease-associated PA (InterPro:IPR003137), Peptidase S8/S53, subtilisin/kexin/sedolisin (Inte…
55	AT1G05560	-0.554674	-1.46884	3.92318	7.42404e-05	0.00103018	UDP-glucosyltransferase 75B1	A UDP-glucose transferase localized in the phragmoplast. It has been co-purified with the callose synthase complex and may transfer UDP-glucose from sucrose synthase to the callose synthase and thus help form a substrate channel for the synthesis of callose at the forming cell plate. Induced by salicylic acid. Independent of NPR1 for their induction by salicylic acid. UGT1 encodes a protein with …
1130	AT2G41475	-0.55331	-1.46745	4.84866	3.07916e-05	0.00046982	Embryo-specific protein 3, (ATS3)	Embryo-specific protein 3, (ATS3); FUNCTIONS IN: molecular_function unknown; INVOLVED IN: biological_process unknown; LOCATED IN: endomembrane system; CONTAINS InterPro DOMAIN/s: Lipase/lipooxygenase, PLAT/LH2 (InterPro:IPR008976), Embryo-specific 3 (InterPro:IPR010417); BEST Arabidopsis thaliana protein match is: Embryo-specific protein 3, (ATS3) (TAIR:AT5G62200.1); Has 30201 Blast hits to 17322…
1806	AT4G00050	-0.551515	-1.46562	6.10891	4.3484e-08	1.25776e-06	basic helix-loop-helix (bHLH) DNA-binding superfamily protein	unfertilized embryo sac 10 (UNE10); FUNCTIONS IN: DNA binding, sequence-specific DNA binding transcription factor activity; INVOLVED IN: double fertilization forming a zygote and endosperm, regulation of transcription; LOCATED IN: nucleus; EXPRESSED IN: 20 plant structures; EXPRESSED DURING: 13 growth stages; CONTAINS InterPro DOMAIN/s: Helix-loop-helix DNA-binding domain (InterPro:IPR001092), He…
1913	AT4G12700	-0.551275	-1.46538	4.13023	1.17803e-05	0.000199745		unknown protein; BEST Arabidopsis thaliana protein match is: unknown protein (TAIR:AT2G04280.1); Has 136 Blast hits to 136 proteins in 17 species: Archae - 0; Bacteria - 0; Metazoa - 0; Fungi - 0; Plants - 125; Viruses - 0; Other Eukaryotes - 11 (source: NCBI BLink).
593	AT1G66880	-0.551261	-1.46537	4.71881	8.72712e-07	1.93928e-05	Protein kinase superfamily protein	Protein kinase superfamily protein; FUNCTIONS IN: protein serine/threonine kinase activity, protein kinase activity, ATP binding; INVOLVED IN: protein amino acid phosphorylation; LOCATED IN: plasma membrane; EXPRESSED IN: 21 plant structures; EXPRESSED DURING: 13 growth stages; CONTAINS InterPro DOMAIN/s: Protein kinase, ATP binding site (InterPro:IPR017441), Serine/threonine-protein kinase domai…
484	AT1G55020	-0.550869	-1.46497	6.44485	4.3599e-11	2.12747e-09	lipoxygenase 1	lipoxygenase, a defense gene conferring resistance Xanthomonas campestrislipoxygenase 1 (LOX1); CONTAINS InterPro DOMAIN/s: Lipoxygenase, iron binding site (InterPro:IPR020833), Lipoxygenase, C-terminal (InterPro:IPR013819), Lipoxygenase, LH2 (InterPro:IPR001024), Lipase/lipooxygenase, PLAT/LH2 (InterPro:IPR008976), Lipoxygenase, conserved site (InterPro:IPR020834), Lipoxygenase (InterPro:IPR0009…
654	AT1G70890	-0.550652	-1.46475	5.85428	1.03992e-09	4.05216e-08	MLP-like protein 43	MLP-like protein 43 (MLP43); FUNCTIONS IN: molecular_function unknown; INVOLVED IN: response to biotic stimulus, defense response; LOCATED IN: chloroplast; EXPRESSED IN: 17 plant structures; EXPRESSED DURING: 10 growth stages; CONTAINS InterPro DOMAIN/s: Bet v I allergen (InterPro:IPR000916); BEST Arabidopsis thaliana protein match is: MLP-like protein 28 (TAIR:AT1G70830.5); Has 440 Blast hits to…
2273	AT4G39940	-0.550477	-1.46457	6.63761	5.16301e-10	2.14122e-08	APS-kinase 2	adenosine-5'-phosphosulfate-kinase (akn2) mRNA, completeAPS-kinase 2 (AKN2); CONTAINS InterPro DOMAIN/s: Adenylylsulphate kinase, C-terminal (InterPro:IPR002891); BEST Arabidopsis thaliana protein match is: APS kinase (TAIR:AT2G14750.1); Has 4962 Blast hits to 4962 proteins in 1492 species: Archae - 54; Bacteria - 3008; Metazoa - 246; Fungi - 282; Plants - 130; Viruses - 0; Other Eukaryotes - 124…
835	AT2G16500	-0.550227	-1.46432	7.22024	4.36514e-13	2.5757e-11	arginine decarboxylase 1	encodes a arginine decarboxylase (ADC), a rate-limiting enzyme that catalyzes the first step of polyamine (PA) biosynthesis via ADC pathway in Arabidopsis thaliana. Arabidopsis genome has two ADC paralogs, ADC1 and ADC2. Double mutant analysis showed that ADC genes are essential for the production of PA, and are required for normal seed development. Promoter region of ADC1 contains 742-bp AT-rich…
1811	AT4G00750	-0.549904	-1.46399	4.65331	1.53159e-05	0.000251682	S-adenosyl-L-methionine-dependent methyltransferases superfamily protein	S-adenosyl-L-methionine-dependent methyltransferases superfamily protein; CONTAINS InterPro DOMAIN/s: Protein of unknown function DUF248, methyltransferase putative (InterPro:IPR004159); BEST Arabidopsis thaliana protein match is: S-adenosyl-L-methionine-dependent methyltransferases superfamily protein (TAIR:AT2G45750.1); Has 1807 Blast hits to 1807 proteins in 277 species: Archae - 0; Bacteria -…
2054	AT4G23670	-0.549679	-1.46376	9.0993	3.67561e-14	2.43901e-12	Polyketide cyclase/dehydrase and lipid transport superfamily protein	Polyketide cyclase/dehydrase and lipid transport superfamily protein; FUNCTIONS IN: copper ion binding; INVOLVED IN: response to cadmium ion, response to salt stress, defense response to bacterium; LOCATED IN: vacuole; EXPRESSED IN: 24 plant structures; EXPRESSED DURING: 14 growth stages; CONTAINS InterPro DOMAIN/s: Bet v I allergen (InterPro:IPR000916); BEST Arabidopsis thaliana protein match is…
1599	AT3G44970	-0.546944	-1.46099	5.46906	5.43054e-09	1.79554e-07	Cytochrome P450 superfamily protein	Cytochrome P450 superfamily protein; FUNCTIONS IN: electron carrier activity, monooxygenase activity, iron ion binding, oxygen binding, heme binding; LOCATED IN: endomembrane system; EXPRESSED IN: shoot apex, shoot, cotyledon, hypocotyl, leaf; CONTAINS InterPro DOMAIN/s: Cytochrome P450 (InterPro:IPR001128), Cytochrome P450, E-class, group IV (InterPro:IPR002403), Cytochrome P450, conserved site …
2381	AT5G09650	-0.546452	-1.46049	7.62231	1.54936e-13	9.70986e-12	pyrophosphorylase 6	Encodes a protein with inorganic pyrophosphatase activity.pyrophosphorylase 6 (PPa6); FUNCTIONS IN: inorganic diphosphatase activity, pyrophosphatase activity; INVOLVED IN: in 7 processes; LOCATED IN: thylakoid, chloroplast, chloroplast stroma, membrane, chloroplast envelope; EXPRESSED IN: 26 plant structures; EXPRESSED DURING: 14 growth stages; CONTAINS InterPro DOMAIN/s: Inorganic pyrophosphata…
1691	AT3G52740	-0.546039	-1.46007	4.0715	0.000192754	0.002341		unknown protein; BEST Arabidopsis thaliana protein match is: unknown protein (TAIR:AT3G44450.1); Has 65 Blast hits to 65 proteins in 13 species: Archae - 0; Bacteria - 0; Metazoa - 0; Fungi - 0; Plants - 65; Viruses - 0; Other Eukaryotes - 0 (source: NCBI BLink).
1118	AT2G41040	-0.545846	-1.45988	4.54839	2.0001e-06	4.16913e-05	S-adenosyl-L-methionine-dependent methyltransferases superfamily protein	S-adenosyl-L-methionine-dependent methyltransferases superfamily protein; FUNCTIONS IN: methyltransferase activity; INVOLVED IN: response to karrikin; LOCATED IN: chloroplast, plastoglobule; EXPRESSED IN: 21 plant structures; EXPRESSED DURING: 12 growth stages; CONTAINS InterPro DOMAIN/s: Methyltransferase type 11 (InterPro:IPR013216); BEST Arabidopsis thaliana protein match is: S-adenosyl-L-meth…
384	AT1G35560	-0.545558	-1.45958	4.57135	1.68404e-06	3.54889e-05	TCP family transcription factor	TCP family transcription factor ; FUNCTIONS IN: sequence-specific DNA binding transcription factor activity; INVOLVED IN: regulation of transcription; LOCATED IN: chloroplast; EXPRESSED IN: 16 plant structures; EXPRESSED DURING: 11 growth stages; CONTAINS InterPro DOMAIN/s: Transcription factor, TCP (InterPro:IPR005333), Transcription factor TCP subgroup (InterPro:IPR017887); BEST Arabidopsis tha…
2142	AT4G29700	-0.543515	-1.45752	4.53318	1.66089e-06	3.50396e-05	Alkaline-phosphatase-like family protein	Alkaline-phosphatase-like family protein; FUNCTIONS IN: hydrolase activity, catalytic activity; INVOLVED IN: metabolic process, nucleotide metabolic process; LOCATED IN: vacuole; EXPRESSED IN: 21 plant structures; EXPRESSED DURING: 12 growth stages; CONTAINS InterPro DOMAIN/s: Alkaline phosphatase-like, alpha/beta/alpha (InterPro:IPR017849), Type I phosphodiesterase/nucleotide pyrophosphatase/pho…
581	AT1G65860	-0.543398	-1.4574	4.83793	4.08637e-07	9.8201e-06	flavin-monooxygenase glucosinolate S-oxygenase 1	belongs to the flavin-monooxygenase (FMO) family, encodes a glucosinolate S-oxygenase that catalyzes the conversion of methylthioalkyl glucosinolates to methylsulfinylalkyl glucosinolatesflavin-monooxygenase glucosinolate S-oxygenase 1 (FMO GS-OX1); CONTAINS InterPro DOMAIN/s: Flavin-containing monooxygenase FMO (InterPro:IPR000960), Flavin-containing monooxygenase-like (InterPro:IPR020946); BEST…
343	AT1G30290	-0.54337	-1.45737	2.68913	0.00615894	0.0427107	Tetratricopeptide repeat (TPR)-like superfamily protein	unknown proteinTetratricopeptide repeat (TPR)-like superfamily protein; CONTAINS InterPro DOMAIN/s: Pentatricopeptide repeat (InterPro:IPR002885); BEST Arabidopsis thaliana protein match is: Tetratricopeptide repeat (TPR)-like superfamily protein (TAIR:AT5G39710.1); Has 53503 Blast hits to 14133 proteins in 285 species: Archae - 8; Bacteria - 48; Metazoa - 606; Fungi - 664; Plants - 50511; Viruse…
2162	AT4G31310	-0.543187	-1.45719	4.60241	1.39277e-06	2.99431e-05	AIG2-like (avirulence induced gene) family protein	AIG2-like (avirulence induced gene) family protein; CONTAINS InterPro DOMAIN/s: Butirosin biosynthesis, BtrG-like (InterPro:IPR013024), AIG2-like (InterPro:IPR009288); BEST Arabidopsis thaliana protein match is: AIG2-like (avirulence induced gene) family protein (TAIR:AT2G24390.1); Has 337 Blast hits to 337 proteins in 100 species: Archae - 29; Bacteria - 60; Metazoa - 0; Fungi - 74; Plants - 104…
1190	AT2G46270	-0.542793	-1.45679	4.28724	0.000285793	0.00327398	G-box binding factor 3	encodes a bZIP G-box binding protein whose expression is induced by ABA. It has been shown to bind to Adh that contains the G-box and is induced by cold and water deprivation. GBF3 has been shown to be expressed mostly in the root and dark-grown leaves. GBF3 can act as homodimers and as heterodimers with GFB1, GBF2 and GBF4. In addition, GBF3°Øs DNA binding activity is enhanced by GIP1, GPRI1 and…
1572	AT3G29030	-0.542769	-1.45677	5.23653	2.62007e-08	7.86307e-07	expansin A5	Encodes an expansin. Naming convention from the Expansin Working Group (Kende et al, 2004. Plant Mol Bio)expansin A5 (EXPA5); INVOLVED IN: plant-type cell wall modification involved in multidimensional cell growth, unidimensional cell growth, plant-type cell wall loosening; LOCATED IN: endomembrane system, extracellular region; EXPRESSED IN: 21 plant structures; EXPRESSED DURING: 13 growth stages…
490	AT1G55320	-0.542725	-1.45672	4.62271	2.22505e-05	0.000352934	acyl-activating enzyme 18	Encodes a protein with similarity to acyl activating enzymes. AAE18 is localized to the peroxisome where it may be involved in metabolism of auxin precursors to active auxins.acyl-activating enzyme 18 (AAE18); FUNCTIONS IN: catalytic activity, ligase activity; INVOLVED IN: metabolic process, auxin metabolic process; LOCATED IN: peroxisome; EXPRESSED IN: guard cell; CONTAINS InterPro DOMAIN/s: AMP…
2114	AT4G27560	-0.540936	-1.45492	4.31071	2.61455e-05	0.000405002	UDP-Glycosyltransferase superfamily protein	UDP-Glycosyltransferase superfamily protein; FUNCTIONS IN: transferase activity, transferring glycosyl groups; INVOLVED IN: response to salt stress, N-terminal protein myristoylation; LOCATED IN: cellular_component unknown; EXPRESSED IN: guard cell; CONTAINS InterPro DOMAIN/s: UDP-glucuronosyl/UDP-glucosyltransferase (InterPro:IPR002213); BEST Arabidopsis thaliana protein match is: UDP-Glycosyltr…
1527	AT3G25760	-0.540741	-1.45472	4.69247	1.85845e-05	0.000299492	allene oxide cyclase 1	encodes allene oxide cyclase. One of four genes in Arabidopsis that encode this enzyme, which catalyzes an essential step in jasmonic acid biosynthesis. Gene expression is induced during senescence, a process that involves jasmonic acid signalling pathway.allene oxide cyclase 1 (AOC1); FUNCTIONS IN: allene-oxide cyclase activity; INVOLVED IN: response to desiccation, response to water deprivation…
288	AT1G23740	-0.539669	-1.45364	7.26566	4.15357e-13	2.45843e-11	Oxidoreductase, zinc-binding dehydrogenase family protein	Oxidoreductase, zinc-binding dehydrogenase family protein; FUNCTIONS IN: oxidoreductase activity, zinc ion binding; INVOLVED IN: response to cold; LOCATED IN: in 6 components; EXPRESSED IN: 22 plant structures; EXPRESSED DURING: 14 growth stages; CONTAINS InterPro DOMAIN/s: GroES-like (InterPro:IPR011032), Alcohol dehydrogenase GroES-like (InterPro:IPR013154), Quinone oxidoreductase/zeta-crystall…
71	AT1G06620	-0.539663	-1.45363	3.84009	0.000235413	0.00277646	2-oxoglutarate (2OG) and Fe(II)-dependent oxygenase superfamily protein	encodes a protein whose sequence is similar to a 2-oxoglutarate-dependent dioxygenase2-oxoglutarate (2OG) and Fe(II)-dependent oxygenase superfamily protein; CONTAINS InterPro DOMAIN/s: Oxoglutarate/iron-dependent oxygenase (InterPro:IPR005123); BEST Arabidopsis thaliana protein match is: 2-oxoglutarate (2OG) and Fe(II)-dependent oxygenase superfamily protein (TAIR:AT3G61400.1); Has 8339 Blast hi…
1090	AT2G39310	-0.53905	-1.45302	7.23927	1.47312e-09	5.57199e-08	jacalin-related lectin 22	jacalin-related lectin 22 (JAL22); FUNCTIONS IN: molecular_function unknown; INVOLVED IN: biological_process unknown; LOCATED IN: cellular_component unknown; EXPRESSED IN: 13 plant structures; EXPRESSED DURING: 6 growth stages; CONTAINS InterPro DOMAIN/s: Mannose-binding lectin (InterPro:IPR001229); BEST Arabidopsis thaliana protein match is: jacalin-related lectin 23 (TAIR:AT2G39330.1); Has 2014…
1663	AT3G50685	-0.538583	-1.45254	5.62425	2.39491e-08	7.24403e-07		unknown protein; Has 52 Blast hits to 46 proteins in 20 species: Archae - 0; Bacteria - 0; Metazoa - 0; Fungi - 0; Plants - 45; Viruses - 0; Other Eukaryotes - 7 (source: NCBI BLink).
1154	AT2G43100	-0.538364	-1.45232	7.68726	3.76561e-12	2.06323e-10	isopropylmalate isomerase 2	isopropylmalate isomerase 2 (IPMI2); FUNCTIONS IN: hydro-lyase activity, 3-isopropylmalate dehydratase activity; INVOLVED IN: leucine biosynthetic process, metabolic process; LOCATED IN: plastid; EXPRESSED IN: 20 plant structures; EXPRESSED DURING: 10 growth stages; CONTAINS InterPro DOMAIN/s: 3-isopropylmalate dehydratase, small subunit-like (InterPro:IPR012305), Aconitase A/isopropylmalate dehy…
2532	AT5G23850	-0.537794	-1.45175	3.56232	0.000553745	0.00577757	Arabidopsis thaliana protein of unknown function (DUF821)	FUNCTIONS IN: molecular_function unknown; INVOLVED IN: biological_process unknown; LOCATED IN: cellular_component unknown; EXPRESSED IN: 23 plant structures; EXPRESSED DURING: 13 growth stages; CONTAINS InterPro DOMAIN/s: Lipopolysaccharide-modifying protein (InterPro:IPR006598), Protein of unknown function DUF821, CAP10-like (InterPro:IPR008539); BEST Arabidopsis thaliana protein match is: Arabi…
2558	AT5G25930	-0.537776	-1.45173	3.24326	0.00116437	0.0107662	Protein kinase family protein with leucine-rich repeat domain	Protein kinase family protein with leucine-rich repeat domain; FUNCTIONS IN: kinase activity; INVOLVED IN: protein amino acid phosphorylation; LOCATED IN: plasma membrane, membrane; EXPRESSED IN: 23 plant structures; EXPRESSED DURING: 14 growth stages; CONTAINS InterPro DOMAIN/s: Protein kinase, ATP binding site (InterPro:IPR017441), Protein kinase, catalytic domain (InterPro:IPR000719), Leucine-…
1083	AT2G38860	-0.537551	-1.45151	4.94891	4.17019e-07	9.99647e-06	Class I glutamine amidotransferase-like superfamily protein	Encodes protease I (pfpI)-like protein YLS5.YLS5; INVOLVED IN: response to ethylene stimulus, response to salt stress, leaf senescence, response to abscisic acid stimulus; LOCATED IN: endomembrane system; EXPRESSED IN: 23 plant structures; EXPRESSED DURING: 13 growth stages; CONTAINS InterPro DOMAIN/s: ThiJ/PfpI (InterPro:IPR002818); BEST Arabidopsis thaliana protein match is: Class I glutamine a…
2701	AT5G47550	-0.536695	-1.45065	3.07767	0.00207573	0.0173902	Cystatin/monellin superfamily protein	Cystatin/monellin superfamily protein; FUNCTIONS IN: cysteine-type endopeptidase inhibitor activity; INVOLVED IN: biological_process unknown; LOCATED IN: cell wall; EXPRESSED IN: 24 plant structures; EXPRESSED DURING: 15 growth stages; CONTAINS InterPro DOMAIN/s: Proteinase inhibitor I25, cystatin (InterPro:IPR000010), Proteinase inhibitor I25, cystatin, conserved region (InterPro:IPR020381); BES…
271	AT1G22690	-0.535666	-1.44961	5.43865	1.31839e-06	2.84396e-05	Gibberellin-regulated family protein	Gibberellin-regulated family protein; FUNCTIONS IN: molecular_function unknown; INVOLVED IN: response to gibberellin stimulus; LOCATED IN: endomembrane system; EXPRESSED IN: 18 plant structures; EXPRESSED DURING: 10 growth stages; CONTAINS InterPro DOMAIN/s: Gibberellin regulated protein (InterPro:IPR003854); BEST Arabidopsis thaliana protein match is: Gibberellin-regulated family protein (TAIR:A…
2303	AT5G02830	-0.535468	-1.44941	5.9695	2.05104e-09	7.5206e-08	Tetratricopeptide repeat (TPR)-like superfamily protein	Tetratricopeptide repeat (TPR)-like superfamily protein; INVOLVED IN: biological_process unknown; LOCATED IN: chloroplast; EXPRESSED IN: 22 plant structures; EXPRESSED DURING: 13 growth stages; CONTAINS InterPro DOMAIN/s: Pentatricopeptide repeat (InterPro:IPR002885); BEST Arabidopsis thaliana protein match is: Pentatricopeptide repeat (PPR-like) superfamily protein (TAIR:AT1G09900.1); Has 31969 …
796	AT2G02850	-0.534464	-1.4484	3.00058	0.00483455	0.0350784	plantacyanin	Encodes plantacyanin one of blue copper proteins. Involved in anther development and pollination. Expressed in the transmitting tract of the pistil.plantacyanin (ARPN); FUNCTIONS IN: electron carrier activity, copper ion binding; INVOLVED IN: pollination, anther development; LOCATED IN: middle lamella-containing extracellular matrix, apoplast; EXPRESSED IN: 21 plant structures; EXPRESSED DURING: …
785	AT2G01610	-0.534351	-1.44829	3.09449	0.00616039	0.0427107	Plant invertase/pectin methylesterase inhibitor superfamily protein	Plant invertase/pectin methylesterase inhibitor superfamily protein; FUNCTIONS IN: enzyme inhibitor activity, pectinesterase inhibitor activity, pectinesterase activity; INVOLVED IN: biological_process unknown; LOCATED IN: endomembrane system; EXPRESSED IN: 22 plant structures; EXPRESSED DURING: 13 growth stages; CONTAINS InterPro DOMAIN/s: Pectinesterase inhibitor (InterPro:IPR006501); BEST Arab…
945	AT2G26180	-0.534209	-1.44815	2.9183	0.00282506	0.0225828	IQ-domain 6	IQ-domain 6 (IQD6); CONTAINS InterPro DOMAIN/s: IQ calmodulin-binding region (InterPro:IPR000048); BEST Arabidopsis thaliana protein match is: IQ-domain 8 (TAIR:AT1G72670.1); Has 885 Blast hits to 872 proteins in 51 species: Archae - 0; Bacteria - 0; Metazoa - 22; Fungi - 10; Plants - 828; Viruses - 0; Other Eukaryotes - 25 (source: NCBI BLink).
2738	AT5G50915	-0.534168	-1.44811	3.7112	0.000192163	0.0023353	basic helix-loop-helix (bHLH) DNA-binding superfamily protein	basic helix-loop-helix (bHLH) DNA-binding superfamily protein; FUNCTIONS IN: DNA binding, sequence-specific DNA binding transcription factor activity; INVOLVED IN: response to gibberellin stimulus; LOCATED IN: nucleus; EXPRESSED IN: 23 plant structures; EXPRESSED DURING: 13 growth stages; CONTAINS InterPro DOMAIN/s: Helix-loop-helix DNA-binding domain (InterPro:IPR001092), Helix-loop-helix DNA-bi…
2766	AT5G54390	-0.534147	-1.44809	6.19332	3.44096e-10	1.47293e-08	HAL2-like	Encodes a 3'-phosphoadenosine-5'-phosphate (PAP) phosphatase that is sensitive to physiological concentrations of Na+. It does not also act as inositol polyphosphate 1-phosphatases, which other members of the HAL2-like family do. It is proposed that AHL acts in concert with sulphotransferases to prevent both the toxicity of PAP on RNA processing enzymes as well as the product inhibition of PAP on…
705	AT1G75440	-0.53327	-1.44721	4.14031	0.000481287	0.00511905	ubiquitin-conjugating enzyme 16	ubiquitin-conjugating enzyme 16 (UBC16); FUNCTIONS IN: ubiquitin-protein ligase activity, small conjugating protein ligase activity; INVOLVED IN: ubiquitin-dependent protein catabolic process; EXPRESSED IN: 21 plant structures; EXPRESSED DURING: 13 growth stages; CONTAINS InterPro DOMAIN/s: Ubiquitin-conjugating enzyme/RWD-like (InterPro:IPR016135), Ubiquitin-conjugating enzyme, E2 (InterPro:IPR0…
2913	ATCG00480	-0.532784	-1.44672	7.62295	0.000205102	0.00246908	ATP synthase subunit beta	chloroplast-encoded gene for beta subunit of ATP synthaseATP synthase subunit beta (PB); FUNCTIONS IN: hydrogen ion transmembrane transporter activity, zinc ion binding; INVOLVED IN: defense response to fungus, incompatible interaction, response to cold, ATP synthesis coupled proton transport; LOCATED IN: in 11 components; EXPRESSED IN: 24 plant structures; EXPRESSED DURING: 14 growth stages; CON…
2315	AT5G03660	-0.531557	-1.44549	5.39171	2.73187e-08	8.14759e-07	Family of unknown function (DUF662)	Family of unknown function (DUF662) ; FUNCTIONS IN: molecular_function unknown; INVOLVED IN: biological_process unknown; LOCATED IN: plasma membrane; EXPRESSED IN: 22 plant structures; EXPRESSED DURING: 13 growth stages; CONTAINS InterPro DOMAIN/s: Protein of unknown function DUF662 (InterPro:IPR007033); BEST Arabidopsis thaliana protein match is: Family of unknown function (DUF662) (TAIR:AT3G099…
1210	AT2G47130	-0.530678	-1.44461	2.79958	0.00572121	0.0402331	NAD(P)-binding Rossmann-fold superfamily protein	NAD(P)-binding Rossmann-fold superfamily protein; FUNCTIONS IN: oxidoreductase activity, binding, catalytic activity; INVOLVED IN: oxidation reduction, metabolic process; LOCATED IN: cellular_component unknown; EXPRESSED IN: 18 plant structures; EXPRESSED DURING: 11 growth stages; CONTAINS InterPro DOMAIN/s: NAD(P)-binding domain (InterPro:IPR016040), Glucose/ribitol dehydrogenase (InterPro:IPR00…
2055	AT4G23680	-0.530001	-1.44393	3.67978	0.000539233	0.00565074	Polyketide cyclase/dehydrase and lipid transport superfamily protein	Polyketide cyclase/dehydrase and lipid transport superfamily protein; FUNCTIONS IN: molecular_function unknown; INVOLVED IN: response to biotic stimulus, defense response; LOCATED IN: cellular_component unknown; EXPRESSED IN: 19 plant structures; EXPRESSED DURING: 9 growth stages; CONTAINS InterPro DOMAIN/s: Bet v I allergen (InterPro:IPR000916); BEST Arabidopsis thaliana protein match is: Polyke…
1988	AT4G18220	-0.529722	-1.44365	3.8973	8.27256e-05	0.00113236	Drug/metabolite transporter superfamily protein	Drug/metabolite transporter superfamily protein; CONTAINS InterPro DOMAIN/s: Protein of unknown function DUF250 (InterPro:IPR004853); BEST Arabidopsis thaliana protein match is: purine permease 10 (TAIR:AT4G18210.1); Has 1807 Blast hits to 1807 proteins in 277 species: Archae - 0; Bacteria - 0; Metazoa - 736; Fungi - 347; Plants - 385; Viruses - 0; Other Eukaryotes - 339 (source: NCBI BLink).
1540	AT3G26590	-0.52905	-1.44298	4.9917	1.86268e-07	4.7564e-06	MATE efflux family protein	MATE efflux family protein; FUNCTIONS IN: antiporter activity, drug transmembrane transporter activity, transporter activity; INVOLVED IN: drug transmembrane transport, transmembrane transport; LOCATED IN: plasma membrane, vacuole, membrane; EXPRESSED IN: 22 plant structures; EXPRESSED DURING: 13 growth stages; CONTAINS InterPro DOMAIN/s: Multi antimicrobial extrusion protein MatE (InterPro:IPR00…
1112	AT2G40400	-0.527545	-1.44147	6.09739	1.37367e-08	4.29737e-07	Protein of unknown function (DUF399 and DUF3411)	Protein of unknown function (DUF399 and DUF3411); CONTAINS InterPro DOMAIN/s: Protein of unknown function DUF399 (InterPro:IPR007314), Protein of unknown function DUF3411 (InterPro:IPR021825); BEST Arabidopsis thaliana protein match is: Protein of unknown function (DUF399 and DUF3411) (TAIR:AT3G56140.1); Has 496 Blast hits to 496 proteins in 118 species: Archae - 0; Bacteria - 198; Metazoa - 0; F…
2072	AT4G24700	-0.527446	-1.44138	3.3552	0.00133389	0.0120547		unknown protein; Has 20 Blast hits to 20 proteins in 7 species: Archae - 0; Bacteria - 0; Metazoa - 0; Fungi - 0; Plants - 20; Viruses - 0; Other Eukaryotes - 0 (source: NCBI BLink).
2472	AT5G18430	-0.527153	-1.44108	2.96298	0.00469677	0.0341303	GDSL-like Lipase/Acylhydrolase superfamily protein	GDSL-like Lipase/Acylhydrolase superfamily protein; FUNCTIONS IN: hydrolase activity, acting on ester bonds, carboxylesterase activity; INVOLVED IN: lipid metabolic process; LOCATED IN: endomembrane system; EXPRESSED IN: 12 plant structures; EXPRESSED DURING: 7 growth stages; CONTAINS InterPro DOMAIN/s: Lipase, GDSL (InterPro:IPR001087); BEST Arabidopsis thaliana protein match is: Li-tolerant lip…
392	AT1G44000	-0.526921	-1.44085	6.83076	6.35637e-10	2.59906e-08		unknown protein; BEST Arabidopsis thaliana protein match is: unknown protein (TAIR:AT4G11911.1); Has 216 Blast hits to 212 proteins in 76 species: Archae - 0; Bacteria - 96; Metazoa - 0; Fungi - 0; Plants - 118; Viruses - 0; Other Eukaryotes - 2 (source: NCBI BLink).
1712	AT3G54600	-0.526909	-1.44084	6.51223	4.29277e-09	1.45189e-07	Class I glutamine amidotransferase-like superfamily protein	Class I glutamine amidotransferase-like superfamily protein; LOCATED IN: endomembrane system; CONTAINS InterPro DOMAIN/s: ThiJ/PfpI (InterPro:IPR002818); BEST Arabidopsis thaliana protein match is: Class I glutamine amidotransferase-like superfamily protein (TAIR:AT2G38860.2); Has 5251 Blast hits to 3173 proteins in 1205 species: Archae - 295; Bacteria - 4620; Metazoa - 9; Fungi - 11; Plants - 12…
1246	AT3G02020	-0.52568	-1.43961	6.90632	4.15477e-10	1.75498e-08	aspartate kinase 3	encodes a monofunctional aspartate kinaseaspartate kinase 3 (AK3); CONTAINS InterPro DOMAIN/s: Aspartate kinase, conserved site (InterPro:IPR018042), Aspartate/glutamate/uridylate kinase (InterPro:IPR001048), Amino acid-binding ACT (InterPro:IPR002912), Aspartate kinase domain (InterPro:IPR001341); BEST Arabidopsis thaliana protein match is: Aspartate kinase family protein (TAIR:AT5G14060.2); Has…
1697	AT3G53260	-0.525369	-1.4393	7.70232	6.43638e-13	3.76312e-11	phenylalanine ammonia-lyase 2	Encodes phenylalanine lyase. Arabidopsis has four PALs: AT2G37040 (PAL1), AT3G53260 (PAL2), AT5G04230 (PAL3) and AT3G10340 (PAL4).phenylalanine ammonia-lyase 2 (PAL2); FUNCTIONS IN: phenylalanine ammonia-lyase activity; INVOLVED IN: response to oxidative stress, response to karrikin, phenylpropanoid biosynthetic process, response to wounding, defense response; LOCATED IN: cytoplasm; EXPRESSED IN:…
2818	AT5G59480	-0.5251	-1.43903	4.90388	2.84241e-06	5.72572e-05	Haloacid dehalogenase-like hydrolase (HAD) superfamily protein	Haloacid dehalogenase-like hydrolase (HAD) superfamily protein; FUNCTIONS IN: hydrolase activity; LOCATED IN: cellular_component unknown; EXPRESSED IN: 24 plant structures; EXPRESSED DURING: 15 growth stages; CONTAINS InterPro DOMAIN/s: Pyrimidine 5-nucleotidase (InterPro:IPR010237), HAD-superfamily hydrolase, subfamily IA, variant 3 (InterPro:IPR006402); BEST Arabidopsis thaliana protein match i…
1352	AT3G12340	-0.524828	-1.43876	3.17843	0.00425287	0.0314044	FKBP-like peptidyl-prolyl cis-trans isomerase family protein	FKBP-like peptidyl-prolyl cis-trans isomerase family protein; FUNCTIONS IN: FK506 binding, peptidyl-prolyl cis-trans isomerase activity; INVOLVED IN: protein folding; LOCATED IN: chloroplast thylakoid lumen; EXPRESSED IN: 20 plant structures; EXPRESSED DURING: 11 growth stages; CONTAINS InterPro DOMAIN/s: Peptidyl-prolyl cis-trans isomerase, FKBP-type (InterPro:IPR001179); BEST Arabidopsis thalia…
2551	AT5G25140	-0.52469	-1.43862	3.80487	0.000222682	0.00264911	cytochrome P450, family 71, subfamily B, polypeptide 13	putative cytochrome P450cytochrome P450, family 71, subfamily B, polypeptide 13 (CYP71B13); FUNCTIONS IN: electron carrier activity, monooxygenase activity, iron ion binding, oxygen binding, heme binding; INVOLVED IN: oxidation reduction; LOCATED IN: endomembrane system; EXPRESSED IN: 13 plant structures; EXPRESSED DURING: 7 growth stages; CONTAINS InterPro DOMAIN/s: Cytochrome P450 (InterPro:IPR…
310	AT1G26560	-0.52373	-1.43767	5.02424	4.42338e-05	0.000649519	beta glucosidase 40	beta glucosidase 40 (BGLU40); FUNCTIONS IN: cation binding, hydrolase activity, hydrolyzing O-glycosyl compounds, catalytic activity; INVOLVED IN: carbohydrate metabolic process; LOCATED IN: apoplast, chloroplast; EXPRESSED IN: 23 plant structures; EXPRESSED DURING: 13 growth stages; CONTAINS InterPro DOMAIN/s: Glycoside hydrolase, family 1 (InterPro:IPR001360), Glycoside hydrolase, family 1, act…
199	AT1G17180	-0.520117	-1.43407	3.67386	0.00049602	0.00525686	glutathione S-transferase TAU 25	Encodes glutathione transferase belonging to the tau class of GSTs. Naming convention according to Wagner et al. (2002).glutathione S-transferase TAU 25 (GSTU25); CONTAINS InterPro DOMAIN/s: Thioredoxin fold (InterPro:IPR012335), Glutathione S-transferase, C-terminal (InterPro:IPR004046), Glutathione S-transferase, C-terminal-like (InterPro:IPR010987), Glutathione S-transferase/chloride channel, …
2154	AT4G30470	-0.519881	-1.43384	4.84743	9.46638e-06	0.000165184	NAD(P)-binding Rossmann-fold superfamily protein	NAD(P)-binding Rossmann-fold superfamily protein; FUNCTIONS IN: coenzyme binding, binding, cinnamoyl-CoA reductase activity, catalytic activity; INVOLVED IN: lignin biosynthetic process, cellular metabolic process, metabolic process; LOCATED IN: cellular_component unknown; EXPRESSED IN: 23 plant structures; EXPRESSED DURING: 13 growth stages; CONTAINS InterPro DOMAIN/s: NAD-dependent epimerase/de…
773	AT1G80830	-0.519812	-1.43377	6.00733	1.8533e-09	6.86115e-08	natural resistance-associated macrophage protein 1	Thought to be involved in iron homeostasis. Induced in leaves in response to iron deficiency. Transgenic plants accumulate toxic levels of iron. Gene complements yeast iron uptake mutants.natural resistance-associated macrophage protein 1 (NRAMP1); CONTAINS InterPro DOMAIN/s: Natural resistance-associated macrophage protein (InterPro:IPR001046); BEST Arabidopsis thaliana protein match is: NRAMP m…
2122	AT4G28030	-0.518668	-1.43263	6.05546	2.27468e-09	8.16884e-08	Acyl-CoA N-acyltransferases (NAT) superfamily protein	Acyl-CoA N-acyltransferases (NAT) superfamily protein; FUNCTIONS IN: N-acetyltransferase activity; INVOLVED IN: metabolic process; LOCATED IN: chloroplast; EXPRESSED IN: 22 plant structures; EXPRESSED DURING: 13 growth stages; CONTAINS InterPro DOMAIN/s: GCN5-related N-acetyltransferase, C-terminal (InterPro:IPR022610), GCN5-related N-acetyltransferase (InterPro:IPR000182), Acyl-CoA N-acyltransfe…
2500	AT5G20220	-0.518637	-1.4326	4.11651	3.25752e-05	0.00049305	zinc knuckle (CCHC-type) family protein	zinc knuckle (CCHC-type) family protein; FUNCTIONS IN: unfolded protein binding, heat shock protein binding, zinc ion binding, nucleic acid binding; INVOLVED IN: protein folding; EXPRESSED IN: 23 plant structures; EXPRESSED DURING: 13 growth stages; CONTAINS InterPro DOMAIN/s: Zinc finger, CCHC-type (InterPro:IPR001878), Heat shock protein DnaJ, cysteine-rich domain (InterPro:IPR001305); Has 3020…
1526	AT3G25740	-0.517456	-1.43143	3.63166	0.000295781	0.00336999	methionine aminopeptidase 1C	Encodes a plastid localized methionine aminopeptidase. Formerly called MAP1C, now called MAP1B.methionine aminopeptidase 1C (MAP1B); FUNCTIONS IN: metalloexopeptidase activity, aminopeptidase activity; INVOLVED IN: proteolysis, N-terminal protein amino acid modification; LOCATED IN: chloroplast; EXPRESSED IN: 23 plant structures; EXPRESSED DURING: 13 growth stages; CONTAINS InterPro DOMAIN/s: Pep…
11	AT1G01720	-0.517197	-1.43117	5.4045	2.97957e-06	5.95821e-05	NAC (No Apical Meristem) domain transcriptional regulator superfamily protein	Belongs to a large family of putative transcriptional activators with NAC domain. Transcript level increases in response to wounding and abscisic acid. ATAF1 attentuates ABA signaling and sythesis. Mutants are hyposensitive to ABA.ATAF1; CONTAINS InterPro DOMAIN/s: No apical meristem (NAM) protein (InterPro:IPR003441); BEST Arabidopsis thaliana protein match is: NAC domain containing protein 32 (…
736	AT1G77450	-0.517129	-1.4311	3.35919	0.00137309	0.0123681	NAC domain containing protein 32	NAC domain containing protein 32 (NAC032); FUNCTIONS IN: sequence-specific DNA binding transcription factor activity; INVOLVED IN: multicellular organismal development, regulation of transcription; LOCATED IN: cellular_component unknown; EXPRESSED IN: 16 plant structures; EXPRESSED DURING: LP.06 six leaves visible, LP.04 four leaves visible, 4 anthesis, petal differentiation and expansion stage, …
806	AT2G04230	-0.516939	-1.43092	3.61389	0.00138561	0.0124342	FBD, F-box and Leucine Rich Repeat domains containing protein	FBD, F-box and Leucine Rich Repeat domains containing protein; CONTAINS InterPro DOMAIN/s: F-box domain, cyclin-like (InterPro:IPR001810), FBD (InterPro:IPR013596), F-box domain, Skp2-like (InterPro:IPR022364), FBD-like (InterPro:IPR006566), Leucine-rich repeat 2 (InterPro:IPR013101); BEST Arabidopsis thaliana protein match is: FBD, F-box and Leucine Rich Repeat domains containing protein (TAIR:A…
278	AT1G23020	-0.514802	-1.4288	7.09742	1.68776e-07	4.33282e-06	ferric reduction oxidase 3	Encodes a ferric chelate reductase whose transcription is regulated by FIT1. Expressed in the root, shoot, flower and cotyledon.ferric reduction oxidase 3 (FRO3); FUNCTIONS IN: ferric-chelate reductase activity; INVOLVED IN: oxidation reduction; LOCATED IN: integral to membrane, membrane; EXPRESSED IN: 18 plant structures; EXPRESSED DURING: 9 growth stages; CONTAINS InterPro DOMAIN/s: Ferredoxin …
204	AT1G17860	-0.513782	-1.42779	6.32636	3.79798e-08	1.11197e-06	Kunitz family trypsin and protease inhibitor protein	Kunitz family trypsin and protease inhibitor protein; FUNCTIONS IN: endopeptidase inhibitor activity; INVOLVED IN: biological_process unknown; LOCATED IN: apoplast, cell wall; EXPRESSED IN: 17 plant structures; EXPRESSED DURING: 13 growth stages; CONTAINS InterPro DOMAIN/s: Proteinase inhibitor I3, Kunitz legume (InterPro:IPR002160), Kunitz inhibitor ST1-like (InterPro:IPR011065); BEST Arabidopsi…
1402	AT3G16050	-0.513253	-1.42726	2.92258	0.00627472	0.0432843	pyridoxine biosynthesis 1.2	Encodes a protein with pyridoxal phosphate synthase activity whose transcripts were detected mostly in roots and accumulate during senescence. The protein was found in very low abundance, which prevented a specific localisation.pyridoxine biosynthesis 1.2 (PDX1.2); FUNCTIONS IN: protein heterodimerization activity; INVOLVED IN: pyridoxal phosphate biosynthetic process, metabolic process; LOCATED …
1198	AT2G46735	-0.512725	-1.42674	4.2214	0.000188517	0.0023012		unknown protein; Has 14 Blast hits to 14 proteins in 8 species: Archae - 0; Bacteria - 0; Metazoa - 0; Fungi - 0; Plants - 14; Viruses - 0; Other Eukaryotes - 0 (source: NCBI BLink).
2514	AT5G22100	-0.512571	-1.42659	3.23304	0.00186874	0.0159416	RNA cyclase family protein	RNA cyclase family protein; FUNCTIONS IN: RNA-3'-phosphate cyclase activity, catalytic activity; INVOLVED IN: biological_process unknown; LOCATED IN: cellular_component unknown; CONTAINS InterPro DOMAIN/s: RNA 3'-terminal phosphate cyclase-like, conserved site (InterPro:IPR020719), RNA 3'-terminal phosphate cyclase-like (InterPro:IPR000228), RNA 3'-terminal phosphate cyclase, insert domain (Inter…
1593	AT3G44450	-0.512175	-1.4262	3.62871	0.000391699	0.00428501		unknown protein; BEST Arabidopsis thaliana protein match is: unknown protein (TAIR:AT3G52740.1); Has 63 Blast hits to 63 proteins in 12 species: Archae - 0; Bacteria - 0; Metazoa - 0; Fungi - 0; Plants - 63; Viruses - 0; Other Eukaryotes - 0 (source: NCBI BLink).
897	AT2G22770	-0.511569	-1.4256	4.47595	6.1141e-05	0.000860867	basic helix-loop-helix (bHLH) DNA-binding superfamily protein	regulates the development of ER bodies. also involves in response to the endophytic fungus Piriformospora indica.NAI1; FUNCTIONS IN: DNA binding, sequence-specific DNA binding transcription factor activity; INVOLVED IN: regulation of transcription; LOCATED IN: nucleus; EXPRESSED IN: 6 plant structures; EXPRESSED DURING: 4 anthesis; CONTAINS InterPro DOMAIN/s: Helix-loop-helix DNA-binding domain (…
855	AT2G19590	-0.511111	-1.42515	4.24934	5.52899e-05	0.000790085	ACC oxidase 1	encodes a protein whose sequence is similar to 1-aminocyclopropane-1-carboxylate oxidaseACC oxidase 1 (ACO1); CONTAINS InterPro DOMAIN/s: Oxoglutarate/iron-dependent oxygenase (InterPro:IPR005123); BEST Arabidopsis thaliana protein match is: 2-oxoglutarate (2OG) and Fe(II)-dependent oxygenase superfamily protein (TAIR:AT1G12010.1); Has 7815 Blast hits to 7777 proteins in 927 species: Archae - 0; …
2003	AT4G19830	-0.511046	-1.42508	4.63226	3.47827e-06	6.79947e-05	FKBP-like peptidyl-prolyl cis-trans isomerase family protein	FKBP-like peptidyl-prolyl cis-trans isomerase family protein; FUNCTIONS IN: FK506 binding, peptidyl-prolyl cis-trans isomerase activity; INVOLVED IN: protein folding; LOCATED IN: chloroplast thylakoid lumen; EXPRESSED IN: 22 plant structures; EXPRESSED DURING: 15 growth stages; CONTAINS InterPro DOMAIN/s: Peptidyl-prolyl cis-trans isomerase, FKBP-type (InterPro:IPR001179); BEST Arabidopsis thalia…
234	AT1G19920	-0.510781	-1.42482	6.80519	1.08393e-10	4.97287e-09	Pseudouridine synthase/archaeosine transglycosylase-like family protein	encodes a chloroplast form of ATP sulfurylaseAPS2; FUNCTIONS IN: sulfate adenylyltransferase (ATP) activity; INVOLVED IN: sulfate assimilation; LOCATED IN: chloroplast; EXPRESSED IN: 25 plant structures; EXPRESSED DURING: 13 growth stages; CONTAINS InterPro DOMAIN/s: Rossmann-like alpha/beta/alpha sandwich fold (InterPro:IPR014729), Pseudouridine synthase/archaeosine transglycosylase-like (InterP…
1849	AT4G03060	-0.51072	-1.42476	4.32679	3.28307e-05	0.000496526	AOP2 (ALKENYL HYDROXALKYL PRODUCING 2); oxidoreductase, acting on paired donors, with incorporation or reduction of molecular oxygen, 2-oxoglutarate as one donor, and incorporation of one atom each of oxygen into both donors	Encodes a truncated and null function protein, due to a 5-bp deletion in cDNA. The functional allele in ecotype Cvi, AOP2, encodes a 2-oxoglutarate-dependent dioxygenase which is involved in glucosinolate biosynthesis. The natural variation in this locus explains the diversification of alkenyl glucosinolate among different ecotypes of Arabidopsis.similar to AOP3 (2-oxoglutarate?dependent dioxygen…
1371	AT3G13610	-0.510328	-1.42437	4.78878	2.88851e-06	5.80639e-05	2-oxoglutarate (2OG) and Fe(II)-dependent oxygenase superfamily protein	2-oxoglutarate (2OG) and Fe(II)-dependent oxygenase superfamily protein; CONTAINS InterPro DOMAIN/s: Oxoglutarate/iron-dependent oxygenase (InterPro:IPR005123); BEST Arabidopsis thaliana protein match is: 2-oxoglutarate (2OG) and Fe(II)-dependent oxygenase superfamily protein (TAIR:AT1G55290.1); Has 8779 Blast hits to 8731 proteins in 1013 species: Archae - 0; Bacteria - 1145; Metazoa - 121; Fung…
1048	AT2G36630	-0.510218	-1.42427	5.31757	1.43119e-07	3.72317e-06	Sulfite exporter TauE/SafE family protein	Sulfite exporter TauE/SafE family protein; INVOLVED IN: N-terminal protein myristoylation; LOCATED IN: endomembrane system, integral to membrane; EXPRESSED IN: 22 plant structures; EXPRESSED DURING: 15 growth stages; CONTAINS InterPro DOMAIN/s: Protein of unknown function DUF81 (InterPro:IPR002781); BEST Arabidopsis thaliana protein match is: Sulfite exporter TauE/SafE family protein (TAIR:AT2G25…
1571	AT3G28930	-0.50882	-1.42289	3.50654	0.00206445	0.017326	AIG2-like (avirulence induced gene) family protein	avrRpt2-induced gene that exhibits RPS2- and avrRpt2-dependent induction early after infection with Pseudomonas syringae pv maculicola strain ES4326 carrying avrRpt2AVRRPT2-INDUCED GENE 2 (AIG2); FUNCTIONS IN: molecular_function unknown; INVOLVED IN: response to bacterium; LOCATED IN: cellular_component unknown; EXPRESSED IN: 16 plant structures; EXPRESSED DURING: 10 growth stages; CONTAINS Inter…
538	AT1G62250	-0.508809	-1.42287	5.47047	6.6966e-07	1.54352e-05		unknown protein; LOCATED IN: chloroplast; EXPRESSED IN: 23 plant structures; EXPRESSED DURING: 15 growth stages; Has 30 Blast hits to 30 proteins in 13 species: Archae - 0; Bacteria - 0; Metazoa - 0; Fungi - 0; Plants - 30; Viruses - 0; Other Eukaryotes - 0 (source: NCBI BLink).
2141	AT4G29260	-0.508605	-1.42267	4.56509	1.55937e-05	0.000255371	HAD superfamily, subfamily IIIB acid phosphatase	HAD superfamily, subfamily IIIB acid phosphatase ; FUNCTIONS IN: acid phosphatase activity; INVOLVED IN: biological_process unknown; LOCATED IN: plasma membrane, vacuole; EXPRESSED IN: 26 plant structures; EXPRESSED DURING: 15 growth stages; CONTAINS InterPro DOMAIN/s: Acid phosphatase (Class B) (InterPro:IPR005519), Vegetative storage protein/acid phosphatase (InterPro:IPR014403), Acid phosphata…
434	AT1G50732	-0.508491	-1.42256	3.10519	0.00376439	0.0284997		unknown protein.
747	AT1G78290	-0.507341	-1.42143	4.68451	3.16233e-06	6.27135e-05	Protein kinase superfamily protein	Protein kinase superfamily protein; FUNCTIONS IN: protein serine/threonine kinase activity, protein kinase activity, kinase activity, ATP binding; INVOLVED IN: response to karrikin; LOCATED IN: nucleus, cytoplasm; EXPRESSED IN: 22 plant structures; EXPRESSED DURING: 12 growth stages; CONTAINS InterPro DOMAIN/s: Protein kinase, ATP binding site (InterPro:IPR017441), Serine/threonine-protein kinase…
1205	AT2G46830	-0.506072	-1.42018	7.49664	6.75184e-11	3.16577e-09	circadian clock associated 1	Encodes a transcriptional repressor that performs overlapping functions with LHY in a regulatory feedback loop that is closely associated with the circadian oscillator of Arabidopsis. Binds to the evening element in the promoter of TOC1 and represses TOC1 transcription. CCA1 and LHY colocalize in the nucleus and form heterodimers in vivo. CCA1 and LHY function synergistically in regulating circad…
418	AT1G48750	-0.505312	-1.41943	3.64147	0.000753705	0.00751008	Bifunctional inhibitor/lipid-transfer protein/seed storage 2S albumin superfamily protein	Bifunctional inhibitor/lipid-transfer protein/seed storage 2S albumin superfamily protein; FUNCTIONS IN: lipid binding; INVOLVED IN: lipid transport; LOCATED IN: endomembrane system; EXPRESSED IN: 22 plant structures; EXPRESSED DURING: 13 growth stages; CONTAINS InterPro DOMAIN/s: Bifunctional inhibitor/plant lipid transfer protein/seed storage (InterPro:IPR016140), Plant lipid transfer protein/s…
1613	AT3G46370	-0.505065	-1.41919	3.9729	0.000163864	0.00204852	Leucine-rich repeat protein kinase family protein	Leucine-rich repeat protein kinase family protein; FUNCTIONS IN: protein serine/threonine kinase activity, kinase activity, ATP binding; INVOLVED IN: transmembrane receptor protein tyrosine kinase signaling pathway, protein amino acid phosphorylation; LOCATED IN: cellular_component unknown; CONTAINS InterPro DOMAIN/s: Protein kinase, ATP binding site (InterPro:IPR017441), Protein kinase, catalyti…
2099	AT4G26850	-0.504549	-1.41868	8.82219	1.60683e-11	8.30571e-10	mannose-1-phosphate guanylyltransferase (GDP)s;GDP-galactose:mannose-1-phosphate guanylyltransferases;GDP-galactose:glucose-1-phosphate guanylyltransferases;GDP-galactose:myoinositol-1-phosphate guanylyltransferases;glucose-1-phosphate guanylyltransferase	Encodes a novel protein involved in ascorbate biosynthesis, which was shown to catalyze the transfer of GMP from GDP-galactose to a variety of hexose-1-phosphate acceptors. Recessive mutation has a reduced amount of vitamin C, lower level of non-photochemical quenching, and reduced rate of conversion of violaxanthin to zeaxanthin in high light.vitamin c defective 2 (VTC2); FUNCTIONS IN: in 8 func…
1482	AT3G22060	-0.502839	-1.417	5.17486	1.769e-05	0.000286279	Receptor-like protein kinase-related family protein	contains Pfam profile: PF01657 Domain of unknown function that is usually associated with protein kinase domain Pfam:PF00069, however this protein does not have the protein kinase domainReceptor-like protein kinase-related family protein; FUNCTIONS IN: molecular_function unknown; INVOLVED IN: response to abscisic acid stimulus; LOCATED IN: cell wall, vacuole; EXPRESSED IN: 17 plant structures; EX…
2022	AT4G21740	-0.50197	-1.41615	4.10322	7.15857e-05	0.000996226		unknown protein; BEST Arabidopsis thaliana protein match is: unknown protein (TAIR:AT1G30515.1); Has 20 Blast hits to 20 proteins in 4 species: Archae - 0; Bacteria - 0; Metazoa - 0; Fungi - 0; Plants - 20; Viruses - 0; Other Eukaryotes - 0 (source: NCBI BLink).
2098	AT4G26790	-0.501022	-1.41522	2.87502	0.00594092	0.0414891	GDSL-like Lipase/Acylhydrolase superfamily protein	GDSL-like Lipase/Acylhydrolase superfamily protein; FUNCTIONS IN: hydrolase activity, acting on ester bonds, carboxylesterase activity; INVOLVED IN: lipid metabolic process; LOCATED IN: endomembrane system; EXPRESSED IN: 18 plant structures; EXPRESSED DURING: 9 growth stages; CONTAINS InterPro DOMAIN/s: Lipase, GDSL (InterPro:IPR001087); BEST Arabidopsis thaliana protein match is: GDSL-like Lipas…
1009	AT2G33180	-0.501001	-1.4152	4.29639	5.27297e-05	0.00075802		unknown protein; FUNCTIONS IN: molecular_function unknown; INVOLVED IN: biological_process unknown; LOCATED IN: chloroplast stroma; EXPRESSED IN: 22 plant structures; EXPRESSED DURING: 13 growth stages; Has 57 Blast hits to 57 proteins in 22 species: Archae - 0; Bacteria - 8; Metazoa - 0; Fungi - 0; Plants - 35; Viruses - 0; Other Eukaryotes - 14 (source: NCBI BLink).
1451	AT3G19620	-0.500407	-1.41461	3.96366	0.00117986	0.0108832	Glycosyl hydrolase family protein	Glycosyl hydrolase family protein; FUNCTIONS IN: hydrolase activity, hydrolyzing O-glycosyl compounds; INVOLVED IN: carbohydrate metabolic process; LOCATED IN: cell wall; EXPRESSED IN: 14 plant structures; EXPRESSED DURING: LP.04 four leaves visible, 4 anthesis, LP.10 ten leaves visible, C globular stage, petal differentiation and expansion stage; CONTAINS InterPro DOMAIN/s: Glycoside hydrolase, …
492	AT1G55480	-0.499805	-1.41402	7.59592	3.02029e-11	1.50052e-09	protein containing PDZ domain, a K-box domain, and a TPR region	Encodes a member of a novel plant protein family containing a PDZ, a K-box, and a TPR motif. mRNA but not protein levels decrease after wounding. ZKT is phosphorylated at Thr and Ser residues after wounding.protein containing PDZ domain, a K-box domain, and a TPR region (ZKT); FUNCTIONS IN: binding; INVOLVED IN: response to wounding; LOCATED IN: chloroplast thylakoid membrane, chloroplast stroma,…
2653	AT5G43580	-0.49942	-1.41364	3.77842	0.000689261	0.00696415	Serine protease inhibitor, potato inhibitor I-type family protein	Predicted to encode a PR (pathogenesis-related) peptide that belongs to the PR-6 proteinase inhibitor family. Six putative PR-6-type protein encoding genes are found in Arabidopsis: At2g38900, At2g38870, At5g43570, At5g43580, At3g50020 and At3g46860.Serine protease inhibitor, potato inhibitor I-type family protein; FUNCTIONS IN: serine-type endopeptidase inhibitor activity; INVOLVED IN: response …
2035	AT4G22513	-0.498482	-1.41273	6.70032	1.61823e-06	3.41772e-05	Bifunctional inhibitor/lipid-transfer protein/seed storage 2S albumin superfamily protein	Encodes a Protease inhibitor/seed storage/LTP family proteinBifunctional inhibitor/lipid-transfer protein/seed storage 2S albumin superfamily protein; INVOLVED IN: lipid transport; LOCATED IN: endomembrane system; CONTAINS InterPro DOMAIN/s: Bifunctional inhibitor/plant lipid transfer protein/seed storage (InterPro:IPR016140), Plant lipid transfer protein/seed storage/trypsin-alpha amylase inhibi…
292	AT1G24100	-0.498144	-1.4124	6.63051	2.14436e-09	7.81793e-08	UDP-glucosyl transferase 74B1	Encodes a UDP-glucose:thiohydroximate S-glucosyltransferase, involved in glucosinolate biosynthesisUDP-glucosyl transferase 74B1 (UGT74B1); CONTAINS InterPro DOMAIN/s: UDP-glucuronosyl/UDP-glucosyltransferase (InterPro:IPR002213); BEST Arabidopsis thaliana protein match is: UDP-glycosyltransferase 74 F1 (TAIR:AT2G43840.1); Has 7754 Blast hits to 7677 proteins in 493 species: Archae - 0; Bacteria …
2460	AT5G17700	-0.497937	-1.41219	3.78839	0.000498208	0.0052697	MATE efflux family protein	MATE efflux family protein; FUNCTIONS IN: antiporter activity, drug transmembrane transporter activity, transporter activity; INVOLVED IN: drug transmembrane transport, transmembrane transport; LOCATED IN: membrane; EXPRESSED IN: 22 plant structures; EXPRESSED DURING: 10 growth stages; CONTAINS InterPro DOMAIN/s: Multi antimicrobial extrusion protein MatE (InterPro:IPR002528); BEST Arabidopsis th…
737	AT1G77470	-0.49789	-1.41215	3.84339	0.000476914	0.00508664	replication factor C subunit 3	Encodes a protein with high homology to the Replication Factor C, Subunit 3 (RFC3) of yeast and other eukaryotes. rfc3 mutants are hypersensitive to salicylic acid and exhibit enhanced induction of PR genes and resistance against virulent oomycete Hyaloperonospora arabidopsidis Noco2. The enhanced pathogen resistance in the mutant is NPR1-independent.replication factor C subunit 3 (RFC3); FUNCTIO…
1511	AT3G23810	-0.49703	-1.4113	8.2026	2.13317e-11	1.07936e-09	S-adenosyl-l-homocysteine (SAH) hydrolase 2	S-adenosyl-l-homocysteine (SAH) hydrolase 2 (SAHH2); FUNCTIONS IN: adenosylhomocysteinase activity; INVOLVED IN: one-carbon metabolic process; LOCATED IN: plasma membrane, vacuole, membrane; EXPRESSED IN: 33 plant structures; EXPRESSED DURING: 15 growth stages; CONTAINS InterPro DOMAIN/s: S-adenosyl-L-homocysteine hydrolase (InterPro:IPR000043), S-adenosyl-L-homocysteine hydrolase, conserved site…
1636	AT3G48460	-0.496898	-1.41118	4.67647	2.26686e-05	0.000358086	GDSL-like Lipase/Acylhydrolase superfamily protein	GDSL-like Lipase/Acylhydrolase superfamily protein; FUNCTIONS IN: hydrolase activity, acting on ester bonds, carboxylesterase activity; INVOLVED IN: glycerol biosynthetic process, lipid metabolic process; LOCATED IN: endomembrane system; EXPRESSED IN: 22 plant structures; EXPRESSED DURING: 14 growth stages; CONTAINS InterPro DOMAIN/s: Lipase, GDSL (InterPro:IPR001087); BEST Arabidopsis thaliana p…
2666	AT5G44730	-0.49677	-1.41105	3.47685	0.00196166	0.0166014	Haloacid dehalogenase-like hydrolase (HAD) superfamily protein	Haloacid dehalogenase-like hydrolase (HAD) superfamily protein; FUNCTIONS IN: hydrolase activity, phosphoglycolate phosphatase activity, catalytic activity; INVOLVED IN: metabolic process; LOCATED IN: endomembrane system; EXPRESSED IN: 21 plant structures; EXPRESSED DURING: 13 growth stages; CONTAINS InterPro DOMAIN/s: Haloacid dehalogenase-like hydrolase (InterPro:IPR005834), HAD-superfamily hyd…
745	AT1G78230	-0.496319	-1.41061	5.10599	2.27427e-06	4.68964e-05	Outer arm dynein light chain 1 protein	Outer arm dynein light chain 1 protein; INVOLVED IN: biological_process unknown; LOCATED IN: vacuole; CONTAINS InterPro DOMAIN/s: Leucine-rich repeat, typical subtype (InterPro:IPR003591), Leucine-rich repeat (InterPro:IPR001611); BEST Arabidopsis thaliana protein match is: Outer arm dynein light chain 1 protein (TAIR:AT4G03260.2); Has 24271 Blast hits to 14439 proteins in 747 species: Archae - 6…
2608	AT5G38530	-0.496033	-1.41033	5.64806	4.12445e-08	1.20205e-06	tryptophan synthase beta type 2	tryptophan synthase beta type 2 (TSBtype2); FUNCTIONS IN: pyridoxal phosphate binding, tryptophan synthase activity, catalytic activity; INVOLVED IN: tryptophan biosynthetic process, metabolic process; EXPRESSED IN: 21 plant structures; EXPRESSED DURING: 13 growth stages; CONTAINS InterPro DOMAIN/s: Pyridoxal phosphate-dependent enzyme, beta subunit (InterPro:IPR001926), Tryptophan synthase, beta…
369	AT1G32900	-0.495979	-1.41028	7.12603	4.88821e-10	2.03343e-08	UDP-Glycosyltransferase superfamily protein	UDP-Glycosyltransferase superfamily protein; FUNCTIONS IN: protein binding, transferase activity, transferring glycosyl groups; INVOLVED IN: biosynthetic process, glucan biosynthetic process; LOCATED IN: chloroplast; EXPRESSED IN: 21 plant structures; EXPRESSED DURING: 13 growth stages; CONTAINS InterPro DOMAIN/s: Glycogen/starch synthases, ADP-glucose type (InterPro:IPR011835), Starch synthase, …
331	AT1G28600	-0.495484	-1.40979	5.60356	1.0812e-07	2.91211e-06	GDSL-like Lipase/Acylhydrolase superfamily protein	GDSL-like Lipase/Acylhydrolase superfamily protein; FUNCTIONS IN: hydrolase activity, acting on ester bonds, carboxylesterase activity; INVOLVED IN: lipid metabolic process; LOCATED IN: cell wall; EXPRESSED IN: 18 plant structures; EXPRESSED DURING: 9 growth stages; CONTAINS InterPro DOMAIN/s: Lipase, GDSL (InterPro:IPR001087); BEST Arabidopsis thaliana protein match is: GDSL-like Lipase/Acylhydr…
438	AT1G51420	-0.494261	-1.4086	3.51057	0.00154781	0.013622	sucrose-phosphatase 1	sucrose-phosphatase 1 (SPP1); FUNCTIONS IN: phosphatase activity, magnesium ion binding, sucrose-phosphatase activity, catalytic activity; INVOLVED IN: sucrose biosynthetic process, metabolic process; LOCATED IN: plasma membrane; EXPRESSED IN: petal, leaf whorl, root, flower, cultured cell; EXPRESSED DURING: 4 anthesis, petal differentiation and expansion stage; CONTAINS InterPro DOMAIN/s: Sucros…
812	AT2G05620	-0.493876	-1.40822	6.56419	2.4886e-09	8.88688e-08	proton gradient regulation 5	Involved in electron flow in Photosystem I. Essential for photoprotection.proton gradient regulation 5 (PGR5); FUNCTIONS IN: electron carrier activity; INVOLVED IN: response to water deprivation, response to high light intensity, photosynthetic electron transport in photosystem I; LOCATED IN: chloroplast thylakoid membrane, chloroplast, chloroplast thylakoid; EXPRESSED IN: 30 plant structures; EX…
1570	AT3G28920	-0.493187	-1.40755	5.74138	3.36905e-08	9.89408e-07	homeobox protein 34	homeobox protein 34 (HB34); FUNCTIONS IN: DNA binding, sequence-specific DNA binding transcription factor activity; INVOLVED IN: regulation of transcription; EXPRESSED IN: 22 plant structures; EXPRESSED DURING: 13 growth stages; CONTAINS InterPro DOMAIN/s: Homeobox domain, ZF-HD class (InterPro:IPR006455), ZF-HD homeobox protein, Cys/His-rich dimerisation domain (InterPro:IPR006456), Homeodomain-…
2562	AT5G26260	-0.492857	-1.40723	6.61147	3.7599e-09	1.28527e-07	TRAF-like family protein	TRAF-like family protein; FUNCTIONS IN: molecular_function unknown; INVOLVED IN: biological_process unknown; LOCATED IN: chloroplast; EXPRESSED IN: hypocotyl, root, callus; CONTAINS InterPro DOMAIN/s: TRAF-like (InterPro:IPR008974), MATH (InterPro:IPR002083); BEST Arabidopsis thaliana protein match is: TRAF-like family protein (TAIR:AT5G26280.1); Has 30201 Blast hits to 17322 proteins in 780 spec…
1464	AT3G20620	-0.492622	-1.407	3.29144	0.00244833	0.019937	F-box family protein-related	F-box family protein-related; CONTAINS InterPro DOMAIN/s: F-box associated interaction domain (InterPro:IPR017451); Has 261 Blast hits to 261 proteins in 22 species: Archae - 0; Bacteria - 0; Metazoa - 0; Fungi - 0; Plants - 261; Viruses - 0; Other Eukaryotes - 0 (source: NCBI BLink).
1538	AT3G26570	-0.492481	-1.40686	8.80615	1.73973e-12	9.81258e-11	phosphate transporter 2;1	low affinity phosphate transporterphosphate transporter 2;1 (PHT2;1); FUNCTIONS IN: low affinity phosphate transmembrane transporter activity; INVOLVED IN: phosphate transport; LOCATED IN: chloroplast, chloroplast envelope; EXPRESSED IN: 22 plant structures; EXPRESSED DURING: 13 growth stages; CONTAINS InterPro DOMAIN/s: Phosphate transporter (InterPro:IPR001204); Has 12780 Blast hits to 5726 pro…
667	AT1G72680	-0.492344	-1.40673	3.98809	0.000389751	0.00426613	cinnamyl-alcohol dehydrogenase	cinnamyl-alcohol dehydrogenase (CAD1); FUNCTIONS IN: oxidoreductase activity, oxidoreductase activity, acting on the CH-OH group of donors, NAD or NADP as acceptor, zinc ion binding, cofactor binding; INVOLVED IN: lignin biosynthetic process; EXPRESSED IN: 25 plant structures; EXPRESSED DURING: 13 growth stages; CONTAINS InterPro DOMAIN/s: GroES-like (InterPro:IPR011032), D-isomer specific 2-hydr…
2314	AT5G03555	-0.492101	-1.40649	6.18071	4.62304e-08	1.32719e-06	permease, cytosine/purines, uracil, thiamine, allantoin family protein	permease, cytosine/purines, uracil, thiamine, allantoin family protein; FUNCTIONS IN: nucleobase transmembrane transporter activity; INVOLVED IN: nucleobase, nucleoside, nucleotide and nucleic acid transport, transmembrane transport; LOCATED IN: membrane; EXPRESSED IN: 22 plant structures; EXPRESSED DURING: 13 growth stages; CONTAINS InterPro DOMAIN/s: Permease, cytosine/purines, uracil, thiamine…
1453	AT3G19710	-0.491868	-1.40626	7.43609	2.44264e-11	1.22625e-09	branched-chain aminotransferase4	Belongs to the branched-chain amino acid aminotransferase gene family. Encodes a methionine-oxo-acid transaminase. Involved in the methionine chain elongation pathway that leads to the ultimate biosynthesis of methionine-derived glucosinolates.branched-chain aminotransferase4 (BCAT4); CONTAINS InterPro DOMAIN/s: Aminotransferase, class IV (InterPro:IPR001544), Branched-chain amino acid aminotrans…
186	AT1G16020	-0.491755	-1.40615	4.49078	3.14134e-05	0.000478107	Protein of unknown function (DUF1712)	Protein of unknown function (DUF1712); CONTAINS InterPro DOMAIN/s: Protein of unknown function DUF1712, fungi (InterPro:IPR013176); BEST Arabidopsis thaliana protein match is: Protein of unknown function (DUF1712) (TAIR:AT1G80910.1); Has 187 Blast hits to 185 proteins in 74 species: Archae - 0; Bacteria - 0; Metazoa - 125; Fungi - 3; Plants - 43; Viruses - 0; Other Eukaryotes - 16 (source: NCBI B…
2843	AT5G61820	-0.491394	-1.4058	5.7835	2.63242e-07	6.53065e-06		FUNCTIONS IN: molecular_function unknown; INVOLVED IN: biological_process unknown; LOCATED IN: vacuole; EXPRESSED IN: 24 plant structures; EXPRESSED DURING: 15 growth stages; CONTAINS InterPro DOMAIN/s: Stress up-regulated Nod 19 (InterPro:IPR011692); Has 30201 Blast hits to 17322 proteins in 780 species: Archae - 12; Bacteria - 1396; Metazoa - 17338; Fungi - 3422; Plants - 5037; Viruses - 0; Oth…
334	AT1G28710	-0.491282	-1.40569	3.99462	0.000259126	0.00301532	Nucleotide-diphospho-sugar transferase family protein	Nucleotide-diphospho-sugar transferase family protein; FUNCTIONS IN: molecular_function unknown; INVOLVED IN: biological_process unknown; LOCATED IN: endomembrane system; EXPRESSED IN: 23 plant structures; EXPRESSED DURING: 15 growth stages; CONTAINS InterPro DOMAIN/s: Nucleotide-diphospho-sugar transferase, predicted (InterPro:IPR005069); BEST Arabidopsis thaliana protein match is: Nucleotide-di…
1388	AT3G14990	-0.490548	-1.40498	7.57285	2.72927e-06	5.53268e-05	Class I glutamine amidotransferase-like superfamily protein	Class I glutamine amidotransferase-like superfamily protein; FUNCTIONS IN: catalytic activity; INVOLVED IN: response to cadmium ion, thiamin biosynthetic process; LOCATED IN: plasma membrane, vacuole; EXPRESSED IN: 24 plant structures; EXPRESSED DURING: 15 growth stages; CONTAINS InterPro DOMAIN/s: DJ-1 (InterPro:IPR006287), ThiJ/PfpI (InterPro:IPR002818); BEST Arabidopsis thaliana protein match …
1830	AT4G01883	-0.488498	-1.40298	5.23175	1.39575e-05	0.000231944	Polyketide cyclase / dehydrase and lipid transport protein	Polyketide cyclase / dehydrase and lipid transport protein; LOCATED IN: chloroplast; CONTAINS InterPro DOMAIN/s: Streptomyces cyclase/dehydrase (InterPro:IPR005031); BEST Arabidopsis thaliana protein match is: Polyketide cyclase/dehydrase and lipid transport superfamily protein (TAIR:AT1G02475.1); Has 35333 Blast hits to 34131 proteins in 2444 species: Archae - 798; Bacteria - 22429; Metazoa - 97…
2024	AT4G21850	-0.488217	-1.40271	5.58271	1.07586e-06	2.36226e-05	methionine sulfoxide reductase B9	methionine sulfoxide reductase B9 (MSRB9); FUNCTIONS IN: peptide-methionine-(S)-S-oxide reductase activity; INVOLVED IN: oxidation reduction; LOCATED IN: cytosol; EXPRESSED IN: 18 plant structures; EXPRESSED DURING: 12 growth stages; CONTAINS InterPro DOMAIN/s: Methionine sulphoxide reductase B (InterPro:IPR002579), Mss4-like (InterPro:IPR011057); BEST Arabidopsis thaliana protein match is: methi…
381	AT1G35320	-0.488107	-1.4026	3.20442	0.00336618	0.0260926		unknown protein; BEST Arabidopsis thaliana protein match is: unknown protein (TAIR:AT3G30160.1); Has 9 Blast hits to 9 proteins in 1 species: Archae - 0; Bacteria - 0; Metazoa - 0; Fungi - 0; Plants - 9; Viruses - 0; Other Eukaryotes - 0 (source: NCBI BLink).
1314	AT3G08505	-0.487922	-1.40242	3.54145	0.00208107	0.0174198	zinc finger (CCCH-type/C3HC4-type RING finger) family protein	zinc finger (CCCH-type/C3HC4-type RING finger) family protein; FUNCTIONS IN: zinc ion binding, nucleic acid binding; CONTAINS InterPro DOMAIN/s: Zinc finger, CCCH-type (InterPro:IPR000571), Zinc finger, RING-type, conserved site (InterPro:IPR017907), Zinc finger, RING-type (InterPro:IPR001841), Zinc finger, C3HC4 RING-type (InterPro:IPR018957); Has 1267 Blast hits to 1227 proteins in 242 species:…
2711	AT5G48480	-0.487452	-1.40197	4.73707	0.000101628	0.00135154	Lactoylglutathione lyase / glyoxalase I family protein	Lactoylglutathione lyase / glyoxalase I family protein; FUNCTIONS IN: molecular_function unknown; INVOLVED IN: biological_process unknown; LOCATED IN: cellular_component unknown; EXPRESSED IN: 24 plant structures; EXPRESSED DURING: 14 growth stages; Has 30201 Blast hits to 17322 proteins in 780 species: Archae - 12; Bacteria - 1396; Metazoa - 17338; Fungi - 3422; Plants - 5037; Viruses - 0; Other…
120	AT1G10470	-0.487084	-1.40161	6.37976	5.92108e-07	1.38643e-05	response regulator 4	Encodes a two-component response regulator. Acts redundantly with ARR3 in the control of circadian period in a cytokinin-independent manner.response regulator 4 (ARR4); CONTAINS InterPro DOMAIN/s: CheY-like (InterPro:IPR011006), Signal transduction response regulator, receiver domain (InterPro:IPR001789); BEST Arabidopsis thaliana protein match is: response regulator 3 (TAIR:AT1G59940.1); Has 568…
1366	AT3G13110	-0.486291	-1.40084	6.676	2.11973e-09	7.74288e-08	serine acetyltransferase 2;2	Encodes a mitochondrial serine O-acetyltransferase involved in sulfur assimilation and cysteine biosynthesis. Expressed in the vascular system.serine acetyltransferase 2;2 (SERAT2;2); FUNCTIONS IN: zinc ion binding, serine O-acetyltransferase activity; INVOLVED IN: response to cadmium ion, cysteine biosynthetic process; LOCATED IN: mitochondrion; EXPRESSED IN: 26 plant structures; EXPRESSED DURIN…
779	AT2G01290	-0.486158	-1.40071	5.19446	4.44524e-06	8.44023e-05	ribose-5-phosphate isomerase 2	Cytosolic ribose-5-phosphate isomerase. Knockout mutation causes chloroplast dysfunction, late flowering and premature cell death.ribose-5-phosphate isomerase 2 (RPI2); CONTAINS InterPro DOMAIN/s: Ribose-5-phosphate isomerase, type A, subgroup (InterPro:IPR020672), Ribose 5-phosphate isomerase, type A (InterPro:IPR004788); BEST Arabidopsis thaliana protein match is: Ribose 5-phosphate isomerase, …
1608	AT3G46030	-0.485717	-1.40028	6.07701	4.2999e-08	1.24561e-06	Histone superfamily protein	HTB11; FUNCTIONS IN: DNA binding; INVOLVED IN: nucleosome assembly; LOCATED IN: nucleus, nucleosome; EXPRESSED IN: 22 plant structures; EXPRESSED DURING: 13 growth stages; CONTAINS InterPro DOMAIN/s: Histone H2B (InterPro:IPR000558), Histone-fold (InterPro:IPR009072), Histone core (InterPro:IPR007125); BEST Arabidopsis thaliana protein match is: Histone superfamily protein (TAIR:AT3G45980.1); Has…
799	AT2G03090	-0.484589	-1.39919	5.42956	2.29652e-05	0.000362472	expansin A15	member of Alpha-Expansin Gene Family. Naming convention from the Expansin Working Group (Kende et al, 2004. Plant Mol Bio). Involved in the formation of nematode-induced syncytia in roots of Arabidopsis thaliana.expansin A15 (EXPA15); INVOLVED IN: plant-type cell wall modification involved in multidimensional cell growth, syncytium formation, unidimensional cell growth, plant-type cell wall loose…
559	AT1G64390	-0.483537	-1.39817	6.78524	3.22523e-08	9.50081e-07	glycosyl hydrolase 9C2	glycosyl hydrolase 9C2 (GH9C2); FUNCTIONS IN: carbohydrate binding, hydrolase activity, hydrolyzing O-glycosyl compounds, catalytic activity; INVOLVED IN: carbohydrate metabolic process; LOCATED IN: endomembrane system, extracellular region; EXPRESSED IN: 23 plant structures; EXPRESSED DURING: 13 growth stages; CONTAINS InterPro DOMAIN/s: Six-hairpin glycosidase (InterPro:IPR012341), Carbohydrate…
2749	AT5G52570	-0.483493	-1.39812	5.06602	1.84397e-06	3.87314e-05	beta-carotene hydroxylase 2	Converts &#946;-carotene to zeaxanthin via cryptoxanthin.beta-carotene hydroxylase 2 (BETA-OHASE 2); FUNCTIONS IN: carotene beta-ring hydroxylase activity; INVOLVED IN: xanthophyll biosynthetic process, carotene metabolic process; LOCATED IN: endoplasmic reticulum, chloroplast; EXPRESSED IN: 20 plant structures; EXPRESSED DURING: 11 growth stages; CONTAINS InterPro DOMAIN/s: Fatty acid hydroxylas…
182	AT1G15820	-0.483046	-1.39769	10.921	1.42062e-08	4.43702e-07	light harvesting complex photosystem II subunit 6	Lhcb6 protein (Lhcb6), light harvesting complex of photosystem II.light harvesting complex photosystem II subunit 6 (LHCB6); FUNCTIONS IN: chlorophyll binding; INVOLVED IN: photosynthesis, nonphotochemical quenching; LOCATED IN: in 7 components; EXPRESSED IN: 24 plant structures; EXPRESSED DURING: 14 growth stages; CONTAINS InterPro DOMAIN/s: Chlorophyll A-B binding protein (InterPro:IPR001344); …
1801	AT3G63140	-0.482272	-1.39694	9.34908	2.08139e-10	9.19698e-09	chloroplast stem-loop binding protein of 41 kDa	Encodes a protein with ribonuclease activity that is involved in plastid rRNA maturation.chloroplast stem-loop binding protein of 41 kDa (CSP41A); FUNCTIONS IN: mRNA binding, poly(U) RNA binding; INVOLVED IN: rRNA processing; LOCATED IN: in 6 components; EXPRESSED IN: 25 plant structures; EXPRESSED DURING: 15 growth stages; CONTAINS InterPro DOMAIN/s: NAD-dependent epimerase/dehydratase (InterPro…
195	AT1G17050	-0.48035	-1.39508	5.54877	2.18116e-07	5.48925e-06	solanesyl diphosphate synthase 2	Encodes a protein with solanesyl diphosphate synthase activity.solanesyl diphosphate synthase 2 (SPS2); FUNCTIONS IN: trans-octaprenyltranstransferase activity; INVOLVED IN: ubiquinone biosynthetic process; LOCATED IN: chloroplast, plastid; EXPRESSED IN: 22 plant structures; EXPRESSED DURING: 13 growth stages; CONTAINS InterPro DOMAIN/s: Solanesyl diphosphate synthase (InterPro:IPR014120), Polypr…
1344	AT3G10840	-0.47964	-1.3944	4.72762	2.25778e-05	0.000356946	alpha/beta-Hydrolases superfamily protein	alpha/beta-Hydrolases superfamily protein; FUNCTIONS IN: hydrolase activity, catalytic activity; LOCATED IN: chloroplast envelope; EXPRESSED IN: 22 plant structures; EXPRESSED DURING: 13 growth stages; CONTAINS InterPro DOMAIN/s: Epoxide hydrolase-like (InterPro:IPR000639), Alpha/beta hydrolase fold-1 (InterPro:IPR000073); BEST Arabidopsis thaliana protein match is: alpha/beta-Hydrolases superfam…
685	AT1G73870	-0.479361	-1.39413	4.54698	1.58676e-05	0.000259414	B-box type zinc finger protein with CCT domain	B-box type zinc finger protein with CCT domain; FUNCTIONS IN: sequence-specific DNA binding transcription factor activity, zinc ion binding; INVOLVED IN: regulation of transcription; LOCATED IN: intracellular; EXPRESSED IN: 14 plant structures; EXPRESSED DURING: 9 growth stages; CONTAINS InterPro DOMAIN/s: CCT domain (InterPro:IPR010402), Zinc finger, B-box (InterPro:IPR000315); BEST Arabidopsis …
1472	AT3G21250	-0.478825	-1.39361	6.30688	3.49074e-07	8.52287e-06	multidrug resistance-associated protein 6	member of MRP subfamilymultidrug resistance-associated protein 6 (MRP6); FUNCTIONS IN: ATPase activity, coupled to transmembrane movement of substances; INVOLVED IN: response to cyclopentenone; LOCATED IN: vacuolar membrane, plasma membrane, plant-type vacuole; EXPRESSED IN: 24 plant structures; EXPRESSED DURING: 13 growth stages; CONTAINS InterPro DOMAIN/s: ATPase, AAA+ type, core (InterPro:IPR0…
196	AT1G17100	-0.478603	-1.39339	6.26881	1.27114e-07	3.35766e-06	SOUL heme-binding family protein	SOUL heme-binding family protein; FUNCTIONS IN: binding; INVOLVED IN: biological_process unknown; LOCATED IN: plasma membrane, vacuole; EXPRESSED IN: 24 plant structures; EXPRESSED DURING: 14 growth stages; CONTAINS InterPro DOMAIN/s: SOUL haem-binding protein (InterPro:IPR006917); BEST Arabidopsis thaliana protein match is: SOUL heme-binding family protein (TAIR:AT1G78450.1); Has 1318 Blast hits…
2877	AT5G65010	-0.478563	-1.39335	7.04289	8.83739e-10	3.48897e-08	asparagine synthetase 2	Encodes asparagine synthetase (ASN2).asparagine synthetase 2 (ASN2); FUNCTIONS IN: asparagine synthase (glutamine-hydrolyzing) activity; INVOLVED IN: asparagine biosynthetic process; EXPRESSED IN: 23 plant structures; EXPRESSED DURING: 13 growth stages; CONTAINS InterPro DOMAIN/s: Rossmann-like alpha/beta/alpha sandwich fold (InterPro:IPR014729), Asparagine synthase (InterPro:IPR001962), Asparagi…
651	AT1G70810	-0.476095	-1.39097	3.12605	0.00677134	0.0458142	Calcium-dependent lipid-binding (CaLB domain) family protein	Calcium-dependent lipid-binding (CaLB domain) family protein; CONTAINS InterPro DOMAIN/s: C2 membrane targeting protein (InterPro:IPR018029), C2 calcium/lipid-binding domain, CaLB (InterPro:IPR008973), C2 calcium-dependent membrane targeting (InterPro:IPR000008); BEST Arabidopsis thaliana protein match is: Calcium-dependent lipid-binding (CaLB domain) family protein (TAIR:AT1G70800.1); Has 2955 B…
413	AT1G48100	-0.475948	-1.39083	3.26504	0.00410602	0.030449	Pectin lyase-like superfamily protein	Pectin lyase-like superfamily protein; FUNCTIONS IN: polygalacturonase activity; INVOLVED IN: carbohydrate metabolic process; EXPRESSED IN: 19 plant structures; EXPRESSED DURING: 10 growth stages; CONTAINS InterPro DOMAIN/s: Pectin lyase fold/virulence factor (InterPro:IPR011050), Pectin lyase fold (InterPro:IPR012334), Glycoside hydrolase, family 28 (InterPro:IPR000743), Parallel beta-helix repe…
1555	AT3G27690	-0.475813	-1.3907	10.1756	4.52161e-11	2.20078e-09	photosystem II light harvesting complex gene 2.3	Encodes Lhcb2.4. Belongs to the Lhc super-gene family encodes the light-harvesting chlorophyll a/b-binding (LHC) proteins that constitute the antenna system of the photosynthetic apparatus.photosystem II light harvesting complex gene 2.3 (LHCB2.3); FUNCTIONS IN: chlorophyll binding; INVOLVED IN: response to blue light, response to red light, response to far red light, photosynthesis; LOCATED IN: …
2777	AT5G55380	-0.475765	-1.39066	3.72063	0.000968194	0.00928346	MBOAT (membrane bound O-acyl transferase) family protein	MBOAT (membrane bound O-acyl transferase) family protein; CONTAINS InterPro DOMAIN/s: Wax synthase (InterPro:IPR017088), Membrane bound O-acyl transferase, MBOAT (InterPro:IPR004299); BEST Arabidopsis thaliana protein match is: MBOAT (membrane bound O-acyl transferase) family protein (TAIR:AT5G55370.1); Has 1807 Blast hits to 1807 proteins in 277 species: Archae - 0; Bacteria - 0; Metazoa - 736; …
176	AT1G15260	-0.475672	-1.39057	5.57451	3.00175e-07	7.38008e-06		unknown protein; BEST Arabidopsis thaliana protein match is: unknown protein (TAIR:AT3G16070.1); Has 28 Blast hits to 28 proteins in 7 species: Archae - 0; Bacteria - 0; Metazoa - 0; Fungi - 0; Plants - 28; Viruses - 0; Other Eukaryotes - 0 (source: NCBI BLink).
443	AT1G51850	-0.475671	-1.39056	4.42928	5.78493e-05	0.000819332	Leucine-rich repeat protein kinase family protein	Leucine-rich repeat protein kinase family protein; FUNCTIONS IN: kinase activity; INVOLVED IN: protein amino acid phosphorylation; LOCATED IN: plasma membrane; EXPRESSED IN: root; CONTAINS InterPro DOMAIN/s: Protein kinase, ATP binding site (InterPro:IPR017441), Serine/threonine-protein kinase domain (InterPro:IPR002290), Leucine-rich repeat (InterPro:IPR001611), Serine/threonine-protein kinase-l…
842	AT2G17500	-0.474837	-1.38976	5.03321	8.42682e-05	0.00115101	Auxin efflux carrier family protein	Auxin efflux carrier family protein; FUNCTIONS IN: auxin:hydrogen symporter activity; INVOLVED IN: auxin polar transport, transmembrane transport; LOCATED IN: endomembrane system, integral to membrane; EXPRESSED IN: 19 plant structures; EXPRESSED DURING: 13 growth stages; CONTAINS InterPro DOMAIN/s: Auxin efflux carrier (InterPro:IPR004776); BEST Arabidopsis thaliana protein match is: Auxin efflu…
1586	AT3G44020	-0.474704	-1.38963	4.04432	0.000419015	0.00453212	thylakoid lumenal P17.1 protein	thylakoid lumenal P17.1 protein; Has 71 Blast hits to 71 proteins in 23 species: Archae - 0; Bacteria - 4; Metazoa - 0; Fungi - 0; Plants - 53; Viruses - 0; Other Eukaryotes - 14 (source: NCBI BLink).
791	AT2G02100	-0.474035	-1.38899	6.29927	3.93078e-08	1.1491e-06	low-molecular-weight cysteine-rich 69	Predicted to encode a PR (pathogenesis-related) protein. Belongs to the plant defensin (PDF) family with the following members: At1g75830/PDF1.1, At5g44420/PDF1.2a, At2g26020/PDF1.2b, At5g44430/PDF1.2c, At2g26010/PDF1.3, At1g19610/PDF1.4, At1g55010/PDF1.5, At2g02120/PDF2.1, At2g02100/PDF2.2, At2g02130/PDF2.3, At1g61070/PDF2.4, At5g63660/PDF2.5, At2g02140/PDF2.6, At5g38330/PDF3.1 and At4g30070/PDF…
2709	AT5G48300	-0.473722	-1.38869	8.7372	4.64049e-11	2.24724e-09	ADP glucose pyrophosphorylase 1	Encodes the small subunit of ADP-glucose pyrophosphorylase. The small subunit is the catalytic isoform responsible for ADP-glucose pyrophosphorylase activity. The presence of the small subunit is required for large subunit stability. Two isoforms of the small subunit (ApS1 and ApS2) have been described. ApS1 is the major small subunit isoform present in all plant tissues tested.ADP glucose pyroph…
181	AT1G15710	-0.473126	-1.38811	4.82044	2.1459e-05	0.000342078	prephenate dehydrogenase family protein	prephenate dehydrogenase family protein; FUNCTIONS IN: prephenate dehydrogenase (NADP+) activity; INVOLVED IN: tyrosine biosynthetic process; LOCATED IN: chloroplast; EXPRESSED IN: 24 plant structures; EXPRESSED DURING: 13 growth stages; CONTAINS InterPro DOMAIN/s: Prephenate dehydrogenase (InterPro:IPR003099), Arogenate/prephenate dehydrogenase (InterPro:IPR012070); BEST Arabidopsis thaliana pro…
2607	AT5G38520	-0.472836	-1.38784	6.61071	1.05988e-08	3.38192e-07	alpha/beta-Hydrolases superfamily protein	alpha/beta-Hydrolases superfamily protein; FUNCTIONS IN: hydrolase activity; LOCATED IN: chloroplast, chloroplast envelope; EXPRESSED IN: 22 plant structures; EXPRESSED DURING: 13 growth stages; CONTAINS InterPro DOMAIN/s: Alpha/beta hydrolase fold-1 (InterPro:IPR000073); BEST Arabidopsis thaliana protein match is: alpha/beta-Hydrolases superfamily protein (TAIR:AT5G19850.1); Has 1807 Blast hits …
1680	AT3G51880	-0.472356	-1.38737	5.14594	2.30512e-06	4.74816e-05	high mobility group B1	Encodes a protein belonging to the subgroup of HMGB (high mobility group B) proteins that have a distinctive DNA-binding motif, the HMG-box domain. The motif confers non-sequence specific interaction with linear DNA and structure-specific binding to distorted DNA sites. The HMGB proteins are involved in the assembly of nucleoprotein complexes. Can be phosphorylated by CK2alpha. In interphase cell…
226	AT1G19180	-0.47107	-1.38614	4.36579	0.00119782	0.0110223	jasmonate-zim-domain protein 1	JAZ1 is a nuclear-localized protein involved in jasmonate signaling. JAZ1 transcript levels rise in response to a jasmonate stimulus. JAZ1 can interact with the COI1 F-box subunit of an SCF E3 ubiquitin ligase in a yeast-two-hybrid assay only in the presence of jasmonate-isoleucine (JA-ILE) or coronatine. Application of jasmonate methyl ester to Arabidopsis roots reduces the levels of a JAZ1:GUS …
88	AT1G07700	-0.470605	-1.38569	4.67053	4.89345e-05	0.000709309	Thioredoxin superfamily protein	Thioredoxin superfamily protein; INVOLVED IN: cell redox homeostasis; LOCATED IN: chloroplast stroma, chloroplast; EXPRESSED IN: 24 plant structures; EXPRESSED DURING: 15 growth stages; CONTAINS InterPro DOMAIN/s: Thioredoxin fold (InterPro:IPR012335), Thioredoxin, core (InterPro:IPR015467), Thioredoxin-like (InterPro:IPR017936), Thioredoxin domain (InterPro:IPR013766), Thioredoxin-like fold (Int…
254	AT1G21410	-0.470339	-1.38544	4.05421	0.000384224	0.00422008	F-box/RNI-like superfamily protein	AtSKP2;1 is a homolog of human SKP2, the human F-box protein that recruits E2F1. Contains an F-box motif at the N-terminal region and a C-terminal Leu-rich repeat domain. Forms part of an E3-ubiquitin-ligase SCF (Skp1, cullin, F-box) complex and recruits phosphorylated AtE2Fc, a transcriptional factor that might play a role in cell division and during the transition from skotomorphogenesis to pho…
2255	AT4G37760	-0.470335	-1.38543	6.80886	1.27064e-07	3.35766e-06	squalene epoxidase 3	squalene epoxidase 3 (SQE3); FUNCTIONS IN: squalene monooxygenase activity; INVOLVED IN: response to jasmonic acid stimulus, response to wounding, sterol biosynthetic process; LOCATED IN: endomembrane system, integral to membrane; EXPRESSED IN: 23 plant structures; EXPRESSED DURING: 15 growth stages; CONTAINS InterPro DOMAIN/s: Squalene epoxidase (InterPro:IPR013698), Fumarate reductase/succinate…
1692	AT3G52960	-0.470213	-1.38531	8.24227	5.04023e-11	2.41641e-09	Thioredoxin superfamily protein	Thioredoxin superfamily protein; FUNCTIONS IN: oxidoreductase activity, antioxidant activity; INVOLVED IN: defense response to bacterium, peptidyl-cysteine S-nitrosylation; LOCATED IN: thylakoid, chloroplast stroma, chloroplast, plant-type cell wall; EXPRESSED IN: 25 plant structures; EXPRESSED DURING: 15 growth stages; CONTAINS InterPro DOMAIN/s: Thioredoxin fold (InterPro:IPR012335), Thioredoxi…
1719	AT3G54880	-0.469286	-1.38442	4.61976	2.76418e-05	0.000425772		unknown protein; BEST Arabidopsis thaliana protein match is: unknown protein (TAIR:AT5G25360.2); Has 137 Blast hits to 137 proteins in 19 species: Archae - 0; Bacteria - 0; Metazoa - 0; Fungi - 0; Plants - 136; Viruses - 0; Other Eukaryotes - 1 (source: NCBI BLink).
1034	AT2G35840	-0.469138	-1.38428	6.37961	1.50472e-07	3.89945e-06	Sucrose-6F-phosphate phosphohydrolase family protein	Sucrose-6F-phosphate phosphohydrolase family protein; FUNCTIONS IN: phosphatase activity, magnesium ion binding, sucrose-phosphatase activity, catalytic activity; INVOLVED IN: response to cadmium ion, sucrose biosynthetic process; LOCATED IN: nucleus, cytoplasm; EXPRESSED IN: 25 plant structures; EXPRESSED DURING: 13 growth stages; CONTAINS InterPro DOMAIN/s: Sucrose-phosphate synthase (InterPro:…
626	AT1G68780	-0.469109	-1.38425	4.719	2.1248e-05	0.000339278	RNI-like superfamily protein	RNI-like superfamily protein; INVOLVED IN: signal transduction; LOCATED IN: endomembrane system; EXPRESSED IN: 18 plant structures; EXPRESSED DURING: 12 growth stages; CONTAINS InterPro DOMAIN/s: Leucine-rich repeat (InterPro:IPR001611); BEST Arabidopsis thaliana protein match is: Leucine-rich repeat (LRR) family protein (TAIR:AT3G25670.1); Has 76880 Blast hits to 27020 proteins in 1013 species: …
341	AT1G29930	-0.467801	-1.383	13.3448	9.49205e-08	2.58197e-06	chlorophyll A/B binding protein 1	Subunit of light-harvesting complex II (LHCII),which absorbs light and transfers energy to the photosynthetic reaction center.chlorophyll A/B binding protein 1 (CAB1); FUNCTIONS IN: chlorophyll binding; INVOLVED IN: photosynthesis; LOCATED IN: light-harvesting complex, thylakoid, chloroplast thylakoid membrane, chloroplast; EXPRESSED IN: guard cell, juvenile leaf, cultured cell; CONTAINS InterPro…
2825	AT5G59920	-0.467782	-1.38298	4.80986	1.04187e-05	0.000179837	Cysteine/Histidine-rich C1 domain family protein	Isolated in a screen for UV-B insensitive mutants using a hypocotyl growth inhibition assay. Mutants are defective in a number of UV-B responses.UV-B LIGHT INSENSITIVE 3 (ULI3); CONTAINS InterPro DOMAIN/s: Protein kinase C-like, phorbol ester/diacylglycerol binding (InterPro:IPR002219), Zinc finger, PHD-type (InterPro:IPR001965), DC1 (InterPro:IPR004146), C1-like (InterPro:IPR011424); BEST Arabid…
533	AT1G61300	-0.467775	-1.38297	4.96965	0.000143195	0.00181979	LRR and NB-ARC domains-containing disease resistance protein	LRR and NB-ARC domains-containing disease resistance protein; FUNCTIONS IN: ATP binding; INVOLVED IN: N-terminal protein myristoylation, apoptosis, defense response; LOCATED IN: endomembrane system; CONTAINS InterPro DOMAIN/s: NB-ARC (InterPro:IPR002182), Leucine-rich repeat (InterPro:IPR001611), Disease resistance protein (InterPro:IPR000767); BEST Arabidopsis thaliana protein match is: LRR and …
2491	AT5G19850	-0.467683	-1.38289	4.92588	8.37042e-06	0.000148354	alpha/beta-Hydrolases superfamily protein	alpha/beta-Hydrolases superfamily protein; CONTAINS InterPro DOMAIN/s: Alpha/beta hydrolase fold-1 (InterPro:IPR000073); BEST Arabidopsis thaliana protein match is: alpha/beta-Hydrolases superfamily protein (TAIR:AT4G36530.2); Has 30201 Blast hits to 17322 proteins in 780 species: Archae - 12; Bacteria - 1396; Metazoa - 17338; Fungi - 3422; Plants - 5037; Viruses - 0; Other Eukaryotes - 2996 (sou…
1333	AT3G10060	-0.466363	-1.38162	6.50875	2.87164e-08	8.55116e-07	FKBP-like peptidyl-prolyl cis-trans isomerase family protein	FKBP-like peptidyl-prolyl cis-trans isomerase family protein; FUNCTIONS IN: FK506 binding, peptidyl-prolyl cis-trans isomerase activity; INVOLVED IN: protein folding; LOCATED IN: thylakoid, chloroplast thylakoid membrane, chloroplast thylakoid lumen, chloroplast; EXPRESSED IN: 21 plant structures; EXPRESSED DURING: 14 growth stages; CONTAINS InterPro DOMAIN/s: Peptidyl-prolyl cis-trans isomerase,…
398	AT1G44790	-0.466032	-1.38131	4.43116	0.000586724	0.0060525	ChaC-like family protein	ChaC-like family protein; CONTAINS InterPro DOMAIN/s: ChaC-like protein (InterPro:IPR006840); BEST Arabidopsis thaliana protein match is: ChaC-like family protein (TAIR:AT4G31290.1); Has 1621 Blast hits to 1621 proteins in 610 species: Archae - 0; Bacteria - 916; Metazoa - 235; Fungi - 131; Plants - 128; Viruses - 0; Other Eukaryotes - 211 (source: NCBI BLink).
2125	AT4G28250	-0.465858	-1.38114	6.55244	2.72517e-07	6.74331e-06	expansin B3	putative beta-expansin/allergen protein. Naming convention from the Expansin Working Group (Kende et al, 2004. Plant Mol Bio). Involved in the formation of nematode-induced syncytia in roots of Arabidopsis thaliana.expansin B3 (EXPB3); INVOLVED IN: response to cyclopentenone, syncytium formation, plant-type cell wall organization, unidimensional cell growth, plant-type cell wall loosening; LOCATE…
1940	AT4G14550	-0.465785	-1.38107	4.37137	0.000125175	0.00161214	indole-3-acetic acid inducible 14	IAA14 is a member of the Aux/IAA protein family. Involved in lateral root development. Gain of function mutation decreases auxin-inducible gene expression. Protein is localized to the nucleus. Expressed in stele and root tip epidermis. Functions as a negative regulator of ARF7/19.indole-3-acetic acid inducible 14 (IAA14); CONTAINS InterPro DOMAIN/s: Aux/IAA-ARF-dimerisation (InterPro:IPR011525), …
1679	AT3G51820	-0.46548	-1.38078	7.60933	3.26344e-09	1.13994e-07	UbiA prenyltransferase family protein	Encodes a protein with chlorophyll synthase activity. This enzyme has been shown to perform the esterification of chlorophyllide (a and b), the last step of chlorophyll biosynthesis. Although it can use either geranylgeranyl pyrophosphate (GGPP) or phytyl pyrophosphate (PhyPP) as substrates, the esterification reaction was faster with GGPP than with PhyPP.G4; FUNCTIONS IN: chlorophyll synthetase …
2730	AT5G50100	-0.464227	-1.37958	5.25758	1.52377e-06	3.24322e-05	Putative thiol-disulphide oxidoreductase DCC	Putative thiol-disulphide oxidoreductase DCC; FUNCTIONS IN: molecular_function unknown; INVOLVED IN: biological_process unknown; LOCATED IN: mitochondrion; EXPRESSED IN: 22 plant structures; EXPRESSED DURING: 15 growth stages; CONTAINS InterPro DOMAIN/s: Thioredoxin-like fold (InterPro:IPR012336), Putative thiol-disulphide oxidoreductase DCC (InterPro:IPR007263); Has 30201 Blast hits to 17322 pro…
1912	AT4G12550	-0.464196	-1.37955	4.70482	6.30064e-05	0.000883888	Auxin-Induced in Root cultures 1	isolated from differential screening of a cDNA library from auxin-treated root culture. encodes a protein that is related to a large family of proteins that consist of a proline-rich or glycine-rich N-terminus and a hydrophobic, possibly membrane spanning C-terminus.Auxin-Induced in Root cultures 1 (AIR1); FUNCTIONS IN: lipid binding; INVOLVED IN: response to auxin stimulus, lateral root morphoge…
2876	AT5G64940	-0.463873	-1.37924	8.59949	9.346e-10	3.67271e-08	ABC2 homolog 13	Encodes a member of ATH subfamily of ATP-binding cassette (ABC) proteins.ABC2 homolog 13 (ATH13); FUNCTIONS IN: transporter activity; INVOLVED IN: transport; LOCATED IN: chloroplast, chloroplast envelope; EXPRESSED IN: 22 plant structures; EXPRESSED DURING: 13 growth stages; CONTAINS InterPro DOMAIN/s: ABC-1 (InterPro:IPR004147), Protein kinase-like domain (InterPro:IPR011009); BEST Arabidopsis t…
1560	AT3G28160	-0.463778	-1.37915	4.95374	6.68749e-06	0.000120987	transposable element gene	copia-like retrotransposon family, has a 1.4e-06 P-value blast match to GB:CAA31653 polyprotein (Ty1_Copia-element) (Arabidopsis thaliana)
184	AT1G15980	-0.463009	-1.37841	8.2731	4.65186e-10	1.94355e-08	NDH-dependent cyclic electron flow 1	encodes a novel subunit of the chloroplast NAD(P)H dehydrogenase complex, involved in cyclic electron flow around photosystem I to produce ATP.NDH-dependent cyclic electron flow 1 (NDF1); INVOLVED IN: photosynthetic electron transport in photosystem I; LOCATED IN: chloroplast thylakoid membrane, chloroplast, NAD(P)H dehydrogenase complex (plastoquinone); EXPRESSED IN: 21 plant structures; EXPRESS…
2802	AT5G57785	-0.462281	-1.37772	5.06073	2.43598e-05	0.000381345		unknown protein; Has 30201 Blast hits to 17322 proteins in 780 species: Archae - 12; Bacteria - 1396; Metazoa - 17338; Fungi - 3422; Plants - 5037; Viruses - 0; Other Eukaryotes - 2996 (source: NCBI BLink).
2305	AT5G02890	-0.462252	-1.37769	4.39795	0.00101365	0.00962792	HXXXD-type acyl-transferase family protein	HXXXD-type acyl-transferase family protein; FUNCTIONS IN: transferase activity, transferring acyl groups other than amino-acyl groups, transferase activity; INVOLVED IN: biological_process unknown; LOCATED IN: cellular_component unknown; EXPRESSED IN: 21 plant structures; EXPRESSED DURING: 12 growth stages; CONTAINS InterPro DOMAIN/s: Transferase (InterPro:IPR003480); BEST Arabidopsis thaliana pr…
1703	AT3G53880	-0.46225	-1.37769	3.17608	0.00685186	0.0461793	NAD(P)-linked oxidoreductase superfamily protein	NAD(P)-linked oxidoreductase superfamily protein; FUNCTIONS IN: oxidoreductase activity; INVOLVED IN: response to cadmium ion; EXPRESSED IN: 25 plant structures; EXPRESSED DURING: 13 growth stages; CONTAINS InterPro DOMAIN/s: Aldo/keto reductase (InterPro:IPR001395), Aldo/keto reductase subgroup (InterPro:IPR020471), Aldo/keto reductase, conserved site (InterPro:IPR018170); BEST Arabidopsis thali…
2822	AT5G59770	-0.461715	-1.37718	4.37753	0.000106353	0.00140367	Protein-tyrosine phosphatase-like, PTPLA	Protein-tyrosine phosphatase-like, PTPLA; CONTAINS InterPro DOMAIN/s: Protein-tyrosine phosphatase-like, PTPLA (InterPro:IPR007482); BEST Arabidopsis thaliana protein match is: Protein-tyrosine phosphatase-like, PTPLA (TAIR:AT5G10480.2); Has 698 Blast hits to 698 proteins in 198 species: Archae - 0; Bacteria - 0; Metazoa - 336; Fungi - 172; Plants - 117; Viruses - 0; Other Eukaryotes - 73 (source…
2811	AT5G59020	-0.461655	-1.37712	3.23376	0.00672896	0.045646	Protein of unknown function (DUF3527)	Protein of unknown function (DUF3527); CONTAINS InterPro DOMAIN/s: Protein of unknown function DUF3527 (InterPro:IPR021916); BEST Arabidopsis thaliana protein match is: Protein of unknown function (DUF3527) (TAIR:AT2G29510.1); Has 1807 Blast hits to 1807 proteins in 277 species: Archae - 0; Bacteria - 0; Metazoa - 736; Fungi - 347; Plants - 385; Viruses - 0; Other Eukaryotes - 339 (source: NCBI B…
558	AT1G64370	-0.461305	-1.37679	6.69001	1.43281e-07	3.72317e-06		unknown protein; Has 773 Blast hits to 375 proteins in 118 species: Archae - 0; Bacteria - 97; Metazoa - 421; Fungi - 108; Plants - 31; Viruses - 0; Other Eukaryotes - 116 (source: NCBI BLink).
1204	AT2G46820	-0.460835	-1.37634	9.68902	2.4338e-11	1.22501e-09	photosystem I P subunit	Encodes the P subunit of Photosystem I. About 25% of the TMP14 pool appeared to be phosphorylated, and this ratio is not affected by light. Contains seven phosphorylation sites on threonine residue and chloroplast targeting signal. Located in the proximity of PSI-L, -H and -O subunits.photosystem I P subunit (PSI-P); FUNCTIONS IN: DNA binding; INVOLVED IN: photosynthetic electron transport in pho…
601	AT1G67440	-0.460782	-1.37629	3.71927	0.00226942	0.0187105	Minichromosome maintenance (MCM2/3/5) family protein	embryo defective 1688 (emb1688); FUNCTIONS IN: GTP binding, GTPase activity; INVOLVED IN: embryo development ending in seed dormancy; EXPRESSED IN: 22 plant structures; EXPRESSED DURING: 13 growth stages; CONTAINS InterPro DOMAIN/s: Nucleic acid-binding, OB-fold-like (InterPro:IPR016027), EngC GTPase (InterPro:IPR010914), GTPase EngC (InterPro:IPR004881); BEST Arabidopsis thaliana protein match i…
1964	AT4G16260	-0.460658	-1.37617	6.83979	4.77433e-06	8.98501e-05	Glycosyl hydrolase superfamily protein	Glycosyl hydrolase superfamily protein; FUNCTIONS IN: cation binding, hydrolase activity, hydrolyzing O-glycosyl compounds, catalytic activity; INVOLVED IN: defense response to fungus, incompatible interaction, response to salt stress; LOCATED IN: cell wall, plasma membrane; EXPRESSED IN: 11 plant structures; EXPRESSED DURING: LP.06 six leaves visible, LP.04 four leaves visible, 4 anthesis, petal…
1113	AT2G40460	-0.460158	-1.37569	5.56247	9.04179e-07	2.00456e-05	Major facilitator superfamily protein	Major facilitator superfamily protein; FUNCTIONS IN: transporter activity; INVOLVED IN: oligopeptide transport, response to nematode; LOCATED IN: membrane; EXPRESSED IN: 22 plant structures; EXPRESSED DURING: 13 growth stages; CONTAINS InterPro DOMAIN/s: Oligopeptide transporter (InterPro:IPR000109), Major facilitator superfamily, general substrate transporter (InterPro:IPR016196); BEST Arabidops…
1524	AT3G25717	-0.460051	-1.37559	4.00205	0.00035718	0.00395248	ROTUNDIFOLIA like 16	ROTUNDIFOLIA like 16 (RTFL16); FUNCTIONS IN: molecular_function unknown; INVOLVED IN: shoot development; LOCATED IN: mitochondrion; CONTAINS InterPro DOMAIN/s: DVL (InterPro:IPR012552); BEST Arabidopsis thaliana protein match is: ROTUNDIFOLIA like 17 (TAIR:AT1G13245.1); Has 67 Blast hits to 67 proteins in 11 species: Archae - 0; Bacteria - 0; Metazoa - 0; Fungi - 0; Plants - 67; Viruses - 0; Othe…
1068	AT2G37710	-0.459217	-1.3748	5.3004	3.50447e-06	6.83675e-05	receptor lectin kinase	Induced in response to Salicylic acid.receptor lectin kinase (RLK); FUNCTIONS IN: kinase activity; INVOLVED IN: response to salicylic acid stimulus; LOCATED IN: plasma membrane; EXPRESSED IN: 23 plant structures; EXPRESSED DURING: 13 growth stages; CONTAINS InterPro DOMAIN/s: Legume lectin, beta chain (InterPro:IPR001220), Protein kinase, ATP binding site (InterPro:IPR017441), Serine/threonine-pr…
89	AT1G07720	-0.458896	-1.37449	5.4207	6.72527e-06	0.000121441	3-ketoacyl-CoA synthase 3	Encodes KCS3, a member of the 3-ketoacyl-CoA synthase family involved in the biosynthesis of VLCFA (very long chain fatty acids).3-ketoacyl-CoA synthase 3 (KCS3); FUNCTIONS IN: transferase activity, transferring acyl groups other than amino-acyl groups, catalytic activity, acyltransferase activity; INVOLVED IN: response to cold, response to light stimulus, response to osmotic stress; LOCATED IN: …
187	AT1G16080	-0.458765	-1.37436	6.7805	1.22645e-07	3.26209e-06		unknown protein; LOCATED IN: apoplast, chloroplast stroma, chloroplast, chloroplast envelope; EXPRESSED IN: 23 plant structures; EXPRESSED DURING: 14 growth stages; Has 81 Blast hits to 81 proteins in 28 species: Archae - 0; Bacteria - 2; Metazoa - 0; Fungi - 0; Plants - 62; Viruses - 0; Other Eukaryotes - 17 (source: NCBI BLink).
2635	AT5G41400	-0.458401	-1.37402	3.97842	0.00122959	0.0112657	RING/U-box superfamily protein	RING/U-box superfamily protein; FUNCTIONS IN: zinc ion binding; LOCATED IN: endomembrane system; EXPRESSED IN: 17 plant structures; EXPRESSED DURING: 8 growth stages; CONTAINS InterPro DOMAIN/s: Zinc finger, RING-type (InterPro:IPR001841), Zinc finger, C3HC4 RING-type (InterPro:IPR018957); BEST Arabidopsis thaliana protein match is: RING/U-box superfamily protein (TAIR:AT1G63840.1); Has 1807 Blas…
1807	AT4G00080	-0.458069	-1.3737	3.42138	0.00403693	0.0300996	Plant invertase/pectin methylesterase inhibitor superfamily protein	unfertilized embryo sac 11 (UNE11); FUNCTIONS IN: enzyme inhibitor activity, pectinesterase inhibitor activity, pectinesterase activity; INVOLVED IN: double fertilization forming a zygote and endosperm; LOCATED IN: endomembrane system; EXPRESSED IN: root; CONTAINS InterPro DOMAIN/s: Pectinesterase inhibitor (InterPro:IPR006501); BEST Arabidopsis thaliana protein match is: Plant invertase/pectin m…
2232	AT4G36640	-0.457956	-1.37359	4.87516	2.24467e-05	0.000355459	Sec14p-like phosphatidylinositol transfer family protein	Sec14p-like phosphatidylinositol transfer family protein; FUNCTIONS IN: transporter activity; INVOLVED IN: transport; LOCATED IN: intracellular; EXPRESSED IN: 23 plant structures; EXPRESSED DURING: 15 growth stages; CONTAINS InterPro DOMAIN/s: Cellular retinaldehyde-binding/triple function, C-terminal (InterPro:IPR001251), Cellular retinaldehyde-binding/triple function, N-terminal (InterPro:IPR00…
1545	AT3G27050	-0.457955	-1.37359	4.85752	1.27289e-05	0.000214125		unknown protein; Has 43 Blast hits to 43 proteins in 17 species: Archae - 0; Bacteria - 0; Metazoa - 0; Fungi - 0; Plants - 40; Viruses - 0; Other Eukaryotes - 3 (source: NCBI BLink).
2096	AT4G26500	-0.457137	-1.37281	4.16668	0.000319115	0.00360405	chloroplast sulfur E	Sulfur acceptor that interacts with and activates the cysteine desulfurases, AtSufS in plastids and AtNifS1 in mitochondria, and both activations are vital during embryogenesis. Dual localization in mitochondria and chloroplasts. Involved in Fe-S cluster biogenesis in mitochondria and plastids. Expressed in all major tissues, with higher expression in green parts. Its expression is light-dependen…
658	AT1G71480	-0.456991	-1.37268	5.51373	1.06075e-06	2.3328e-05	Nuclear transport factor 2 (NTF2) family protein	Nuclear transport factor 2 (NTF2) family protein; FUNCTIONS IN: protein transporter activity; INVOLVED IN: transport, protein import into nucleus; LOCATED IN: chloroplast thylakoid membrane, intracellular, nucleus, chloroplast; EXPRESSED IN: 22 plant structures; EXPRESSED DURING: 13 growth stages; CONTAINS InterPro DOMAIN/s: Nuclear transport factor 2 (InterPro:IPR002075); BEST Arabidopsis thalia…
409	AT1G47580	-0.456765	-1.37246	3.9615	0.00175391	0.0151713	Pentatricopeptide repeat (PPR) superfamily protein	Pentatricopeptide repeat (PPR) superfamily protein; BEST Arabidopsis thaliana protein match is: Tetratricopeptide repeat (TPR)-like superfamily protein (TAIR:AT2G15690.1); Has 7703 Blast hits to 7698 proteins in 1705 species: Archae - 17; Bacteria - 3148; Metazoa - 102; Fungi - 130; Plants - 2368; Viruses - 0; Other Eukaryotes - 1938 (source: NCBI BLink).
544	AT1G62630	-0.45666	-1.37236	3.90208	0.00143375	0.0127825	Disease resistance protein (CC-NBS-LRR class) family	Disease resistance protein (CC-NBS-LRR class) family; FUNCTIONS IN: ATP binding; INVOLVED IN: N-terminal protein myristoylation, defense response; LOCATED IN: cellular_component unknown; CONTAINS InterPro DOMAIN/s: NB-ARC (InterPro:IPR002182), Disease resistance protein (InterPro:IPR000767); BEST Arabidopsis thaliana protein match is: Disease resistance protein (CC-NBS-LRR class) family (TAIR:AT1…
2505	AT5G20630	-0.456505	-1.37221	8.35079	1.7691e-09	6.57481e-08	germin 3	Encodes a germin-like protein. Its transcripts are more abundant in RNA from leaves collected in the evening, suggesting some kind of circadian regulation.germin 3 (GER3); INVOLVED IN: response to cold, peptidyl-cysteine S-nitrosylation; LOCATED IN: extracellular matrix, apoplast, cell wall, nucleus, plant-type cell wall; EXPRESSED IN: 22 plant structures; EXPRESSED DURING: 14 growth stages; CONT…
840	AT2G17320	-0.455365	-1.37113	4.09642	0.00202097	0.0170058	Uncharacterised conserved protein (UCP030210)	Uncharacterised conserved protein (UCP030210); CONTAINS InterPro DOMAIN/s: Domain of unknown function DUF89 (InterPro:IPR002791), Uncharacterised conserved protein UCP030210 (InterPro:IPR016949); BEST Arabidopsis thaliana protein match is: Uncharacterised conserved protein (UCP030210) (TAIR:AT2G17340.1); Has 35333 Blast hits to 34131 proteins in 2444 species: Archae - 798; Bacteria - 22429; Metaz…
489	AT1G55265	-0.454674	-1.37047	3.50064	0.00241465	0.0196878	Protein of unknown function, DUF538	Protein of unknown function, DUF538; INVOLVED IN: biological_process unknown; LOCATED IN: vacuole; EXPRESSED IN: 23 plant structures; EXPRESSED DURING: 13 growth stages; CONTAINS InterPro DOMAIN/s: Protein of unknown function DUF538 (InterPro:IPR007493); BEST Arabidopsis thaliana protein match is: Protein of unknown function, DUF538 (TAIR:AT5G19860.1); Has 529 Blast hits to 529 proteins in 37 spe…
1084	AT2G38940	-0.454211	-1.37003	3.88717	0.00105251	0.00992815	phosphate transporter 1;4	Encodes Pht1;4, a member of the Pht1 family of phosphate transporters which include: Pht1;1/At5g43350, Pht1;2/At5g43370, Pht1;3/At5g43360, Pht1;4/At2g38940, Pht1;5/At2g32830, Pht1;6/At5g43340, Pht1;7/At3g54700, Pht1;8/At1g20860, Pht1;9/At1g76430 (Plant Journal 2002, 31:341).phosphate transporter 1;4 (PHT1;4); FUNCTIONS IN: phosphate transmembrane transporter activity, carbohydrate transmembrane t…
760	AT1G79200	-0.453943	-1.36978	3.205	0.00682068	0.0460552		unknown protein; Has 30201 Blast hits to 17322 proteins in 780 species: Archae - 12; Bacteria - 1396; Metazoa - 17338; Fungi - 3422; Plants - 5037; Viruses - 0; Other Eukaryotes - 2996 (source: NCBI BLink).
2290	AT5G01840	-0.453808	-1.36965	3.77481	0.00648789	0.0443559	ovate family protein 1	Encodes a member of the plant specific ovate protein family. Members of this family have been shown to bind to KNOX and BELL- like TALE class homeodomain proteins. This interaction may mediate relocalization of the TALE homeodomain from the nucleus to the cytoplasm. Functions as a transcriptional repressor that suppresses cell elongation.ovate family protein 1 (OFP1); FUNCTIONS IN: protein bindin…
1602	AT3G45210	-0.453386	-1.36925	4.29154	0.00070399	0.00709436	Protein of unknown function, DUF584	Protein of unknown function, DUF584; CONTAINS InterPro DOMAIN/s: Protein of unknown function DUF584 (InterPro:IPR007608); BEST Arabidopsis thaliana protein match is: Protein of unknown function, DUF584 (TAIR:AT5G60680.1); Has 332 Blast hits to 332 proteins in 20 species: Archae - 0; Bacteria - 0; Metazoa - 0; Fungi - 0; Plants - 332; Viruses - 0; Other Eukaryotes - 0 (source: NCBI BLink).
452	AT1G52220	-0.452647	-1.36855	7.51472	7.9457e-10	3.1811e-08		FUNCTIONS IN: molecular_function unknown; INVOLVED IN: biological_process unknown; LOCATED IN: chloroplast thylakoid membrane, chloroplast; EXPRESSED IN: 23 plant structures; EXPRESSED DURING: 13 growth stages; BEST Arabidopsis thaliana protein match is: photosystem I P subunit (TAIR:AT2G46820.2); Has 291 Blast hits to 291 proteins in 50 species: Archae - 0; Bacteria - 90; Metazoa - 0; Fungi - 0;…
354	AT1G31230	-0.452479	-1.36839	6.59241	4.27085e-08	1.24094e-06	aspartate kinase-homoserine dehydrogenase i	Encodes a bifunctional aspartate kinase/homoserine dehydrogenase. These two activities catalyze the first and the third steps toward the synthesis of the essential amino acids threonine, isoleucine and methionine.aspartate kinase-homoserine dehydrogenase i (AK-HSDH I); FUNCTIONS IN: homoserine dehydrogenase activity, aspartate kinase activity; INVOLVED IN: aspartate family amino acid biosynthetic…
2636	AT5G41670	-0.452466	-1.36838	6.44358	2.26149e-07	5.66911e-06	6-phosphogluconate dehydrogenase family protein	6-phosphogluconate dehydrogenase family protein; FUNCTIONS IN: in 6 functions; INVOLVED IN: response to fructose stimulus, response to cadmium ion, response to sucrose stimulus, response to glucose stimulus; LOCATED IN: mitochondrion, chloroplast; EXPRESSED IN: 24 plant structures; EXPRESSED DURING: 14 growth stages; CONTAINS InterPro DOMAIN/s: 6-phosphogluconate dehydrogenase, NAD-binding (Inter…
2482	AT5G19500	-0.451714	-1.36766	4.68658	0.000116074	0.00150708	Tryptophan/tyrosine permease	Tryptophan/tyrosine permease; CONTAINS InterPro DOMAIN/s: Tryptophan/tyrosine permease (InterPro:IPR018227); BEST Arabidopsis thaliana protein match is: Tryptophan/tyrosine permease (TAIR:AT2G33260.1); Has 3446 Blast hits to 3440 proteins in 699 species: Archae - 29; Bacteria - 3077; Metazoa - 10; Fungi - 2; Plants - 199; Viruses - 0; Other Eukaryotes - 129 (source: NCBI BLink).
1054	AT2G36895	-0.451565	-1.36752	6.01388	8.94098e-07	1.9845e-05		unknown protein; FUNCTIONS IN: molecular_function unknown; INVOLVED IN: biological_process unknown; LOCATED IN: chloroplast; Has 32 Blast hits to 32 proteins in 14 species: Archae - 0; Bacteria - 0; Metazoa - 0; Fungi - 0; Plants - 32; Viruses - 0; Other Eukaryotes - 0 (source: NCBI BLink).
499	AT1G56050	-0.4514	-1.36737	4.89072	4.58869e-05	0.000670711	GTP-binding protein-related	GTP-binding protein-related; FUNCTIONS IN: GTP binding; INVOLVED IN: biological_process unknown; LOCATED IN: chloroplast, chloroplast stroma; EXPRESSED IN: 21 plant structures; EXPRESSED DURING: 13 growth stages; CONTAINS InterPro DOMAIN/s: Protein of unknown function DUF933 (InterPro:IPR013029), TGS-like (InterPro:IPR012676), GTP1/OBG (InterPro:IPR006073), Conserved hypothetical protein CHP00092…
1754	AT3G58550	-0.45114	-1.36712	4.54889	0.000183146	0.00224586	Bifunctional inhibitor/lipid-transfer protein/seed storage 2S albumin superfamily protein	Bifunctional inhibitor/lipid-transfer protein/seed storage 2S albumin superfamily protein; FUNCTIONS IN: lipid binding; INVOLVED IN: lipid transport; LOCATED IN: anchored to membrane; EXPRESSED IN: 8 plant structures; EXPRESSED DURING: 4 leaf senescence stage, petal differentiation and expansion stage, E expanded cotyledon stage; CONTAINS InterPro DOMAIN/s: Bifunctional inhibitor/plant lipid tran…
2137	AT4G29030	-0.450738	-1.36674	5.41867	8.84376e-06	0.000155736	Putative membrane lipoprotein	Putative membrane lipoprotein; FUNCTIONS IN: molecular_function unknown; INVOLVED IN: biological_process unknown; LOCATED IN: endomembrane system; EXPRESSED IN: 15 plant structures; EXPRESSED DURING: 7 growth stages; Has 83209 Blast hits to 19401 proteins in 1362 species: Archae - 122; Bacteria - 36227; Metazoa - 23555; Fungi - 3961; Plants - 7492; Viruses - 888; Other Eukaryotes - 10964 (source:…
1315	AT3G08590	-0.450349	-1.36637	6.87699	1.16044e-08	3.6783e-07	Phosphoglycerate mutase, 2,3-bisphosphoglycerate-independent	Phosphoglycerate mutase, 2,3-bisphosphoglycerate-independent; FUNCTIONS IN: manganese ion binding, phosphoglycerate mutase activity, 2,3-bisphosphoglycerate-independent phosphoglycerate mutase activity, catalytic activity, metal ion binding; INVOLVED IN: response to cadmium ion; LOCATED IN: cytosol, apoplast; EXPRESSED IN: 25 plant structures; EXPRESSED DURING: 14 growth stages; CONTAINS InterPro…
2209	AT4G34860	-0.450082	-1.36612	3.59349	0.00415443	0.0307485	Plant neutral invertase family protein	Plant neutral invertase family protein; FUNCTIONS IN: catalytic activity, beta-fructofuranosidase activity; INVOLVED IN: sucrose catabolic process, using beta-fructofuranosidase; LOCATED IN: cytosol; EXPRESSED IN: 20 plant structures; EXPRESSED DURING: 11 growth stages; CONTAINS InterPro DOMAIN/s: Plant neutral invertase (InterPro:IPR006937), Six-hairpin glycosidase-like (InterPro:IPR008928); BES…
2043	AT4G22830	-0.449071	-1.36516	3.51428	0.00357359	0.0274013		unknown protein; FUNCTIONS IN: molecular_function unknown; INVOLVED IN: biological_process unknown; LOCATED IN: chloroplast; EXPRESSED IN: 20 plant structures; EXPRESSED DURING: 13 growth stages; CONTAINS InterPro DOMAIN/s: Protein of unknown function DUF2499 (InterPro:IPR019634); Has 319 Blast hits to 317 proteins in 103 species: Archae - 0; Bacteria - 147; Metazoa - 0; Fungi - 0; Plants - 64; V…
2331	AT5G05060	-0.448589	-1.36471	4.90784	1.81808e-05	0.000293479	Cystatin/monellin superfamily protein	Cystatin/monellin superfamily protein; FUNCTIONS IN: molecular_function unknown; INVOLVED IN: biological_process unknown; LOCATED IN: cellular_component unknown; EXPRESSED IN: male gametophyte, cultured cell, pollen tube; EXPRESSED DURING: L mature pollen stage, M germinated pollen stage; CONTAINS InterPro DOMAIN/s: Cystatin-related, plant (InterPro:IPR006525); BEST Arabidopsis thaliana protein m…
256	AT1G21460	-0.448285	-1.36442	3.823	0.00311968	0.0244988	Nodulin MtN3 family protein	Nodulin MtN3 family protein; INVOLVED IN: biological_process unknown; LOCATED IN: endomembrane system, integral to membrane, membrane; EXPRESSED IN: 24 plant structures; EXPRESSED DURING: 14 growth stages; CONTAINS InterPro DOMAIN/s: MtN3/saliva-related transmembrane protein, conserved region (InterPro:IPR018169), RAG1-activating protein 1 homologue (InterPro:IPR018179), RAG1-activating protein-1…
302	AT1G25510	-0.448216	-1.36435	3.92453	0.00107836	0.0101222	Eukaryotic aspartyl protease family protein	Eukaryotic aspartyl protease family protein; FUNCTIONS IN: aspartic-type endopeptidase activity; INVOLVED IN: proteolysis; LOCATED IN: endomembrane system; EXPRESSED IN: 13 plant structures; EXPRESSED DURING: 6 growth stages; CONTAINS InterPro DOMAIN/s: Peptidase aspartic (InterPro:IPR021109), Peptidase aspartic, catalytic (InterPro:IPR009007), Peptidase A1 (InterPro:IPR001461); BEST Arabidopsis …
2121	AT4G28025	-0.448167	-1.36431	5.9268	8.58828e-07	1.91286e-05		unknown protein; FUNCTIONS IN: molecular_function unknown; INVOLVED IN: biological_process unknown; LOCATED IN: chloroplast thylakoid membrane; EXPRESSED IN: 23 plant structures; EXPRESSED DURING: 13 growth stages; Has 30201 Blast hits to 17322 proteins in 780 species: Archae - 12; Bacteria - 1396; Metazoa - 17338; Fungi - 3422; Plants - 5037; Viruses - 0; Other Eukaryotes - 2996 (source: NCBI BL…
474	AT1G54000	-0.446593	-1.36282	7.22329	4.29082e-08	1.24486e-06	GDSL-like Lipase/Acylhydrolase superfamily protein	GDSL-like Lipase/Acylhydrolase superfamily protein; FUNCTIONS IN: lipase activity, hydrolase activity, acting on ester bonds, carboxylesterase activity; INVOLVED IN: lipid metabolic process; LOCATED IN: vacuolar membrane, plasma membrane, vacuole, plant-type cell wall, plant-type vacuole; EXPRESSED IN: stem, cultured cell, callus; EXPRESSED DURING: seedling growth; CONTAINS InterPro DOMAIN/s: Lip…
476	AT1G54030	-0.446536	-1.36276	5.97346	1.57056e-06	3.32803e-05	GDSL-like Lipase/Acylhydrolase superfamily protein	MODIFIED VACUOLE PHENOTYPE 1 (MVP1); FUNCTIONS IN: lipase activity, hydrolase activity, acting on ester bonds, carboxylesterase activity; INVOLVED IN: intracellular protein transport; LOCATED IN: plant-type vacuole membrane, endoplasmic reticulum, vacuole, ER body; EXPRESSED IN: 22 plant structures; EXPRESSED DURING: 13 growth stages; CONTAINS InterPro DOMAIN/s: Lipase, GDSL (InterPro:IPR001087);…
1085	AT2G38960	-0.445591	-1.36187	3.76947	0.0024014	0.0195881	endoplasmic reticulum oxidoreductins 2	endoplasmic reticulum oxidoreductinendoplasmic reticulum oxidoreductins 2 (ERO2); FUNCTIONS IN: FAD binding, oxidoreductase activity, acting on sulfur group of donors, disulfide as acceptor; INVOLVED IN: oxidation reduction, protein thiol-disulfide exchange; LOCATED IN: endoplasmic reticulum; EXPRESSED IN: 17 plant structures; EXPRESSED DURING: 7 growth stages; CONTAINS InterPro DOMAIN/s: Endopla…
1027	AT2G35370	-0.445463	-1.36175	7.93805	4.61532e-08	1.32696e-06	glycine decarboxylase complex H	Encodes glycine decarboxylase complex H protein. Involved in photorespiration.glycine decarboxylase complex H (GDCH); FUNCTIONS IN: glycine dehydrogenase (decarboxylating) activity; INVOLVED IN: glycine decarboxylation via glycine cleavage system, photorespiration; LOCATED IN: thylakoid, mitochondrion, nucleus, chloroplast; EXPRESSED IN: 21 plant structures; EXPRESSED DURING: 14 growth stages; CO…
388	AT1G42970	-0.443562	-1.35996	10.7321	3.73481e-09	1.28126e-07	glyceraldehyde-3-phosphate dehydrogenase B subunit	Encodes chloroplast localized glyceraldehyde-3-phosphate dehydrogenase that can use both NADH and NADPH to reduce 1,3-diphosphate glycerate. It forms A2B2 heterotetramers with GapA forms of the GADPH enzyme. These complexes are active in the light under reducing conditions, but show reduced NADPH-dependent activity in response to oxidized thioredoxins and increased NAD(H)/NADP(H) ratios due to th…
1417	AT3G16660	-0.442944	-1.35938	6.06684	2.21968e-05	0.000352374	Pollen Ole e 1 allergen and extensin family protein	Pollen Ole e 1 allergen and extensin family protein; FUNCTIONS IN: molecular_function unknown; INVOLVED IN: biological_process unknown; LOCATED IN: endomembrane system; CONTAINS InterPro DOMAIN/s: Pollen Ole e 1 allergen/extensin (InterPro:IPR006041); BEST Arabidopsis thaliana protein match is: Pollen Ole e 1 allergen and extensin family protein (TAIR:AT3G16670.1); Has 273 Blast hits to 210 prote…
632	AT1G69310	-0.442547	-1.359	4.9656	0.00020409	0.00245998	WRKY DNA-binding protein 57	member of WRKY Transcription Factor; Group II-cWRKY DNA-binding protein 57 (WRKY57); CONTAINS InterPro DOMAIN/s: DNA-binding WRKY (InterPro:IPR003657); BEST Arabidopsis thaliana protein match is: WRKY DNA-binding protein 48 (TAIR:AT5G49520.1); Has 3531 Blast hits to 3086 proteins in 203 species: Archae - 2; Bacteria - 2; Metazoa - 6; Fungi - 13; Plants - 3487; Viruses - 0; Other Eukaryotes - 21 (…
1705	AT3G53950	-0.442407	-1.35887	3.63188	0.00264903	0.0214167	glyoxal oxidase-related protein	glyoxal oxidase-related protein; FUNCTIONS IN: molecular_function unknown; INVOLVED IN: biological_process unknown; LOCATED IN: endomembrane system; EXPRESSED IN: 24 plant structures; EXPRESSED DURING: 15 growth stages; CONTAINS InterPro DOMAIN/s: Galactose oxidase/kelch, beta-propeller (InterPro:IPR011043), Galactose oxidase, beta-propeller (InterPro:IPR015916), Immunoglobulin E-set (InterPro:IP…
568	AT1G64900	-0.442227	-1.3587	5.63537	3.28755e-06	6.47202e-05	cytochrome P450, family 89, subfamily A, polypeptide 2	Encodes cytochrome P450 (CYP89A2).cytochrome P450, family 89, subfamily A, polypeptide 2 (CYP89A2); FUNCTIONS IN: electron carrier activity, monooxygenase activity, iron ion binding, oxygen binding, heme binding; INVOLVED IN: oxidation reduction; EXPRESSED IN: 20 plant structures; EXPRESSED DURING: 13 growth stages; CONTAINS InterPro DOMAIN/s: Cytochrome P450 (InterPro:IPR001128), Cytochrome P450…
2912	ATCG00470	-0.442123	-1.3586	5.96089	0.00166214	0.0145084	ATP synthase epsilon chain	ATPase epsilon subunitATP synthase epsilon chain (ATPE); FUNCTIONS IN: hydrogen ion transporting ATP synthase activity, rotational mechanism; INVOLVED IN: cellular respiration, mitochondrial ATP synthesis coupled proton transport; LOCATED IN: proton-transporting ATP synthase complex, thylakoid, chloroplast thylakoid membrane, chloroplast; EXPRESSED IN: 24 plant structures; EXPRESSED DURING: 13 gr…
2504	AT5G20380	-0.442122	-1.3586	5.59401	2.58616e-06	5.26484e-05	phosphate transporter 4;5	Encodes an inorganic phosphate transporter (PHT4;5).phosphate transporter 4;5 (PHT4;5); FUNCTIONS IN: inorganic phosphate transmembrane transporter activity; INVOLVED IN: transmembrane transport; LOCATED IN: plastid, membrane; EXPRESSED IN: 22 plant structures; EXPRESSED DURING: 13 growth stages; CONTAINS InterPro DOMAIN/s: Major facilitator superfamily (InterPro:IPR020846), Major facilitator sup…
935	AT2G25620	-0.441372	-1.3579	3.90127	0.00104846	0.009903	DNA-binding protein phosphatase 1	Encodes DBP1, a member of the DBP factors (DNA-binding protein phosphatases) featuring sequence-specific DNA-binding and protein phosphatase activity. DBP1 is involved in plant-potyvirus interactions. Loss-of-function of DBP1 renders resistance to potyviruses.DNA-binding protein phosphatase 1 (DBP1); FUNCTIONS IN: protein serine/threonine phosphatase activity, catalytic activity; INVOLVED IN: reg…
1786	AT3G62030	-0.44134	-1.35787	8.80327	1.10059e-09	4.25526e-08	rotamase CYP 4	nuclear-encoded chloroplast stromal cyclophilin CYP20-3 (also known as ROC4). Protein is tyrosine-phosphorylated and its phosphorylation state is modulated in response to ABA in Arabidopsis thaliana seeds.rotamase CYP 4 (ROC4); FUNCTIONS IN: peptidyl-prolyl cis-trans isomerase activity; INVOLVED IN: in 9 processes; LOCATED IN: in 8 components; EXPRESSED IN: 26 plant structures; EXPRESSED DURING: …
2459	AT5G17670	-0.441334	-1.35786	5.63156	1.46874e-06	3.14002e-05	alpha/beta-Hydrolases superfamily protein	alpha/beta-Hydrolases superfamily protein; FUNCTIONS IN: hydrolase activity, acting on ester bonds; INVOLVED IN: intracellular protein transport, GPI anchor metabolic process; LOCATED IN: chloroplast, chloroplast envelope; EXPRESSED IN: 22 plant structures; EXPRESSED DURING: 15 growth stages; CONTAINS InterPro DOMAIN/s: PGAP1-like (InterPro:IPR012908); Has 30201 Blast hits to 17322 proteins in 78…
70	AT1G06550	-0.441034	-1.35758	5.81478	1.52953e-05	0.000251559	ATP-dependent caseinolytic (Clp) protease/crotonase family protein	ATP-dependent caseinolytic (Clp) protease/crotonase family protein; FUNCTIONS IN: 3-hydroxyisobutyryl-CoA hydrolase activity, catalytic activity; INVOLVED IN: response to karrikin, fatty acid beta-oxidation; LOCATED IN: cellular_component unknown; EXPRESSED IN: 23 plant structures; EXPRESSED DURING: 13 growth stages; CONTAINS InterPro DOMAIN/s: Crotonase, core (InterPro:IPR001753); BEST Arabidops…
2240	AT4G37000	-0.440264	-1.35685	5.81179	8.06094e-07	1.81024e-05	accelerated cell death 2 (ACD2)	Mutants have spontaneous spreading cell death lesions and constitutive activation of defenses in the absence of pathogen infection. Its product was shown to display red chlorophyll catabolite reductase (RCCR), which catalyzes one step in the breakdown of the porphyrin component of chlorophyll. The enzyme was further assessed to be a Type-1 (pFCC-1-producing) RCCR.Upon P. syringae infection, ACD2 …
14	AT1G02205	-0.440062	-1.35666	6.3495	0.000564049	0.00585006	Fatty acid hydroxylase superfamily	Expression of the CER1 gene associated with production of stem epicuticular wax and pollen fertility. Biochemical studies showed that cer1 mutants are blocked in the conversion of stem wax C30 aldehydes to C29 alkanes, and they also lack the secondary alcohols and ketones. These suggested the CER1 protein is an aldehyde decarbonylase, but the exact molecular function of this protein remains to be…
1230	AT3G01060	-0.439837	-1.35645	6.2227	2.68513e-07	6.6528e-06		unknown protein; Has 640 Blast hits to 638 proteins in 201 species: Archae - 0; Bacteria - 293; Metazoa - 0; Fungi - 71; Plants - 72; Viruses - 0; Other Eukaryotes - 204 (source: NCBI BLink).
2085	AT4G25640	-0.439801	-1.35642	6.17756	2.36024e-07	5.90891e-06	detoxifying efflux carrier 35	Encodes a multidrug and toxin efflux family transporter. Involved in flavonoid metabolism, affecting Root growth, seed development and germination, and pollen development, release and viability.detoxifying efflux carrier 35 (DTX35); FUNCTIONS IN: antiporter activity, drug transmembrane transporter activity; INVOLVED IN: anther dehiscence, flavonoid metabolic process, pollen development; LOCATED I…
1611	AT3G46320	-0.439228	-1.35588	3.79005	0.00197097	0.0166581	Histone superfamily protein	Histone superfamily protein; FUNCTIONS IN: DNA binding; INVOLVED IN: chromosome organization, nucleosome assembly; LOCATED IN: nucleus, nucleosome; CONTAINS InterPro DOMAIN/s: Histone H4, conserved site (InterPro:IPR019809), Histone-fold (InterPro:IPR009072), Histone core (InterPro:IPR007125), Histone H4 (InterPro:IPR001951); BEST Arabidopsis thaliana protein match is: Histone superfamily protein…
2721	AT5G49280	-0.439181	-1.35583	4.32761	0.000317561	0.00359072	hydroxyproline-rich glycoprotein family protein	hydroxyproline-rich glycoprotein family protein; Has 30201 Blast hits to 17322 proteins in 780 species: Archae - 12; Bacteria - 1396; Metazoa - 17338; Fungi - 3422; Plants - 5037; Viruses - 0; Other Eukaryotes - 2996 (source: NCBI BLink).
1019	AT2G34460	-0.43878	-1.35546	6.17792	3.21221e-07	7.86725e-06	NAD(P)-binding Rossmann-fold superfamily protein	NAD(P)-binding Rossmann-fold superfamily protein; FUNCTIONS IN: binding, catalytic activity; INVOLVED IN: metabolic process; LOCATED IN: chloroplast thylakoid membrane, chloroplast, plastoglobule, chloroplast envelope; EXPRESSED IN: 21 plant structures; EXPRESSED DURING: 13 growth stages; CONTAINS InterPro DOMAIN/s: NAD(P)-binding domain (InterPro:IPR016040), NmrA-like (InterPro:IPR008030); BEST …
1785	AT3G61990	-0.438081	-1.3548	4.11093	0.000422768	0.00456499	S-adenosyl-L-methionine-dependent methyltransferases superfamily protein	S-adenosyl-L-methionine-dependent methyltransferases superfamily protein; FUNCTIONS IN: O-methyltransferase activity; LOCATED IN: cytosol; EXPRESSED IN: 14 plant structures; EXPRESSED DURING: 7 growth stages; CONTAINS InterPro DOMAIN/s: O-methyltransferase, family 3 (InterPro:IPR002935); BEST Arabidopsis thaliana protein match is: S-adenosyl-L-methionine-dependent methyltransferases superfamily p…
967	AT2G28880	-0.438044	-1.35477	4.14173	0.000722098	0.00723872	para-aminobenzoate (PABA) synthase family protein	embryo defective 1997 (emb1997); FUNCTIONS IN: oxo-acid-lyase activity, catalytic activity, anthranilate synthase activity; INVOLVED IN: embryo development ending in seed dormancy; LOCATED IN: chloroplast; EXPRESSED IN: 20 plant structures; EXPRESSED DURING: 6 growth stages; CONTAINS InterPro DOMAIN/s: Glutamine amidotransferase class-I, C-terminal (InterPro:IPR000991), Glutamine amidotransferase…
1686	AT3G52340	-0.436315	-1.35314	5.15121	0.000125907	0.00162048	sucrose-6F-phosphate phosphohydrolase 2	sucrose-phosphatase (SPP2)sucrose-6F-phosphate phosphohydrolase 2 (SPP2); FUNCTIONS IN: phosphatase activity, magnesium ion binding, catalytic activity, sucrose-phosphatase activity; INVOLVED IN: sucrose biosynthetic process, metabolic process; EXPRESSED IN: 23 plant structures; EXPRESSED DURING: 13 growth stages; CONTAINS InterPro DOMAIN/s: Sucrose-phosphate synthase (InterPro:IPR006380), Sucros…
1053	AT2G36870	-0.436273	-1.3531	4.61444	0.000882333	0.00860656	xyloglucan endotransglucosylase/hydrolase 32	xyloglucan endotransglucosylase/hydrolase 32 (XTH32); FUNCTIONS IN: hydrolase activity, acting on glycosyl bonds, hydrolase activity, hydrolyzing O-glycosyl compounds, xyloglucan:xyloglucosyl transferase activity; INVOLVED IN: carbohydrate metabolic process, cellular glucan metabolic process; LOCATED IN: endomembrane system, cell wall, apoplast; EXPRESSED IN: 19 plant structures; EXPRESSED DURING…
1817	AT4G01150	-0.436231	-1.35306	8.90545	4.34757e-10	1.82836e-08		unknown protein; FUNCTIONS IN: molecular_function unknown; INVOLVED IN: biological_process unknown; LOCATED IN: thylakoid, chloroplast thylakoid membrane, chloroplast, plastoglobule, chloroplast envelope; EXPRESSED IN: 23 plant structures; EXPRESSED DURING: 14 growth stages; BEST Arabidopsis thaliana protein match is: unknown protein (TAIR:AT4G38100.1); Has 323 Blast hits to 323 proteins in 59 sp…
1318	AT3G08730	-0.435736	-1.3526	6.84196	1.90313e-07	4.85324e-06	protein-serine kinase 1	Encodes a protein-serine kinase that phosphorylates ribosomal protein in vitro. Activation of AtS6k is regulated by 1-naphthylacetic acid and kinetin, at least in part, via a lipid kinase-dependent pathway. Involved in translational up-regulation of ribosomal proteins. Phosphorylated by PDK1. Interacts with RAPTOR1, which in turn interacts with TOR. SPK6 activity is affected by osmotic stress, an…
2418	AT5G13770	-0.435527	-1.3524	6.65899	8.93477e-08	2.4373e-06	Pentatricopeptide repeat (PPR-like) superfamily protein	Pentatricopeptide repeat (PPR-like) superfamily protein; FUNCTIONS IN: molecular_function unknown; INVOLVED IN: biological_process unknown; LOCATED IN: chloroplast; EXPRESSED IN: 22 plant structures; EXPRESSED DURING: 15 growth stages; CONTAINS InterPro DOMAIN/s: Pentatricopeptide repeat (InterPro:IPR002885); BEST Arabidopsis thaliana protein match is: Pentatricopeptide repeat (PPR-like) superfam…
1968	AT4G16690	-0.435047	-1.35196	4.13078	0.00142138	0.0127017	methyl esterase 16	Encodes a protein shown to have carboxylesterase activity, methyl IAA esterase activity, and methyl jasmonate esterase activity in vitro. This protein does not act on MeSA, MeGA4, or MEGA9 in vitro. Although MES16 is similar to MES17, a MeIAA hydrolase, two mes16 mutant lines (SALK_151578) and (SALK_139756) do not show altered sensitivity to MeIAA in root growth assays. MES16 transcripts appear t…
2287	AT5G01530	-0.434771	-1.3517	11.4386	2.62738e-09	9.29618e-08	light harvesting complex photosystem II	light harvesting complex photosystem II (LHCB4.1); FUNCTIONS IN: chlorophyll binding; INVOLVED IN: response to blue light, response to red light, response to far red light, photosynthesis; LOCATED IN: in 6 components; EXPRESSED IN: 27 plant structures; EXPRESSED DURING: 14 growth stages; CONTAINS InterPro DOMAIN/s: Chlorophyll A-B binding protein (InterPro:IPR001344); BEST Arabidopsis thaliana pr…
86	AT1G07590	-0.434128	-1.35109	9.87919	7.08319e-10	2.87176e-08	Tetratricopeptide repeat (TPR)-like superfamily protein	Tetratricopeptide repeat (TPR)-like superfamily protein; INVOLVED IN: response to cadmium ion; LOCATED IN: mitochondrion; EXPRESSED IN: 12 plant structures; EXPRESSED DURING: 4 anthesis, F mature embryo stage, petal differentiation and expansion stage, E expanded cotyledon stage, D bilateral stage; CONTAINS InterPro DOMAIN/s: Pentatricopeptide repeat (InterPro:IPR002885); BEST Arabidopsis thalian…
750	AT1G78380	-0.434058	-1.35103	7.65302	4.95203e-09	1.65444e-07	glutathione S-transferase TAU 19	Encodes a glutathione transferase that is a member of Tau GST gene family. Expression is induced by drought stress, oxidative stress, and high doses of auxin and cytokinin. naming convention according to Wagner et al. (2002) The expression of this gene is upregulated by herbicide safeners such as benoxacor and fenclorim.glutathione S-transferase TAU 19 (GSTU19); FUNCTIONS IN: glutathione transfer…
990	AT2G31200	-0.433667	-1.35066	3.93341	0.0035412	0.0272183	actin depolymerizing factor 6	Encodes actin depolymerizing factor 6 (ADF6).actin depolymerizing factor 6 (ADF6); FUNCTIONS IN: actin binding; INVOLVED IN: biological_process unknown; LOCATED IN: intracellular; EXPRESSED IN: 24 plant structures; EXPRESSED DURING: 15 growth stages; CONTAINS InterPro DOMAIN/s: Actin-binding, cofilin/tropomyosin type (InterPro:IPR002108); BEST Arabidopsis thaliana protein match is: actin depolyme…
2473	AT5G18660	-0.433466	-1.35047	6.49566	1.15232e-06	2.51931e-05	NAD(P)-binding Rossmann-fold superfamily protein	Encodes a protein with 3,8-divinyl protochlorophyllide a 8-vinyl reductase activity. Mutants accumulate divinyl chlorophyll rather than monovinyl chlorophyll.PALE-GREEN AND CHLOROPHYLL B REDUCED 2 (PCB2); FUNCTIONS IN: 3,8-divinyl protochlorophyllide a 8-vinyl reductase activity; INVOLVED IN: chlorophyll biosynthetic process; LOCATED IN: chloroplast, membrane, chloroplast envelope; EXPRESSED IN: …
2161	AT4G30950	-0.432795	-1.34985	8.59479	8.67465e-10	3.43706e-08	fatty acid desaturase 6	Chloroplastic enzyme responsible for the synthesis of 16:2 and 18:2 fatty acids from galactolipids, sulpholipids and phosphatidylglycerol. Uses ferredoxin as electron donor. Gene mutation resulted in reduced level of unsaturated fatty acids leading to susceptibility to photoinhibition.fatty acid desaturase 6 (FAD6); FUNCTIONS IN: omega-6 fatty acid desaturase activity; INVOLVED IN: photoinhibitio…
2654	AT5G43750	-0.432713	-1.34977	6.84676	7.62927e-08	2.11426e-06	NAD(P)H dehydrogenase 18	NAD(P)H dehydrogenase 18 (NDH18); FUNCTIONS IN: molecular_function unknown; INVOLVED IN: response to oxidative stress; LOCATED IN: chloroplast thylakoid membrane, chloroplast; EXPRESSED IN: 22 plant structures; EXPRESSED DURING: 13 growth stages; Has 30201 Blast hits to 17322 proteins in 780 species: Archae - 12; Bacteria - 1396; Metazoa - 17338; Fungi - 3422; Plants - 5037; Viruses - 0; Other Eu…
477	AT1G54385	-0.432596	-1.34966	3.45057	0.00676049	0.0457951	ARM repeat superfamily protein	ARM repeat superfamily protein; FUNCTIONS IN: binding; INVOLVED IN: spliceosome assembly, nuclear mRNA splicing, via spliceosome; LOCATED IN: cellular_component unknown; CONTAINS InterPro DOMAIN/s: Armadillo-type fold (InterPro:IPR016024), Survival motor neuron interacting protein 1 (InterPro:IPR007022); BEST Arabidopsis thaliana protein match is: ARM repeat superfamily protein (TAIR:AT3G03970.2)…
1552	AT3G27350	-0.432406	-1.34948	4.77011	0.000286068	0.0032742		unknown protein; FUNCTIONS IN: molecular_function unknown; INVOLVED IN: biological_process unknown; LOCATED IN: plasma membrane; EXPRESSED IN: 24 plant structures; EXPRESSED DURING: 15 growth stages; BEST Arabidopsis thaliana protein match is: unknown protein (TAIR:AT5G40700.1); Has 230 Blast hits to 202 proteins in 35 species: Archae - 0; Bacteria - 3; Metazoa - 77; Fungi - 4; Plants - 130; Viru…
317	AT1G27020	-0.432	-1.3491	4.01802	0.000884697	0.00862254		unknown protein; BEST Arabidopsis thaliana protein match is: unknown protein (TAIR:AT1G27030.1); Has 514 Blast hits to 514 proteins in 175 species: Archae - 0; Bacteria - 311; Metazoa - 0; Fungi - 0; Plants - 65; Viruses - 0; Other Eukaryotes - 138 (source: NCBI BLink).
1592	AT3G44380	-0.431878	-1.34899	3.57275	0.00522121	0.0373191	Late embryogenesis abundant (LEA) hydroxyproline-rich glycoprotein family	Late embryogenesis abundant (LEA) hydroxyproline-rich glycoprotein family; FUNCTIONS IN: molecular_function unknown; INVOLVED IN: response to desiccation; LOCATED IN: cellular_component unknown; EXPRESSED IN: 19 plant structures; EXPRESSED DURING: 13 growth stages; CONTAINS InterPro DOMAIN/s: Water stress and hypersensitive response domain (InterPro:IPR013990), Late embryogenesis abundant protein…
2132	AT4G28750	-0.431807	-1.34892	10.8779	2.11509e-08	6.45877e-07	Photosystem I reaction centre subunit IV / PsaE protein	mutant has Decreased effective quantum yield of photosystem II; Pale green plants; Reduced growth rate; Subunit E of Photosystem IPSA E1 KNOCKOUT (PSAE-1); FUNCTIONS IN: catalytic activity; INVOLVED IN: response to salt stress; LOCATED IN: in 6 components; EXPRESSED IN: 24 plant structures; EXPRESSED DURING: 14 growth stages; CONTAINS InterPro DOMAIN/s: Photosystem I reaction centre subunit IV/Ps…
2228	AT4G36470	-0.431684	-1.34881	3.84874	0.00141808	0.0126781	S-adenosyl-L-methionine-dependent methyltransferases superfamily protein	S-adenosyl-L-methionine-dependent methyltransferases superfamily protein; CONTAINS InterPro DOMAIN/s: SAM dependent carboxyl methyltransferase (InterPro:IPR005299); BEST Arabidopsis thaliana protein match is: S-adenosyl-L-methionine-dependent methyltransferases superfamily protein (TAIR:AT3G11480.1); Has 909 Blast hits to 891 proteins in 125 species: Archae - 0; Bacteria - 69; Metazoa - 9; Fungi …
2417	AT5G13750	-0.431392	-1.34853	4.31077	0.00033703	0.00375845	zinc induced facilitator-like 1	zinc induced facilitator-like 1 (ZIFL1); FUNCTIONS IN: tetracycline:hydrogen antiporter activity; INVOLVED IN: response to karrikin; LOCATED IN: integral to membrane; EXPRESSED IN: 24 plant structures; EXPRESSED DURING: 15 growth stages; CONTAINS InterPro DOMAIN/s: Major facilitator superfamily (InterPro:IPR020846), Tetracycline resistance protein, TetA (InterPro:IPR001958), Major facilitator sup…
976	AT2G30100	-0.431191	-1.34835	4.25633	0.000441578	0.00474672	pentatricopeptide (PPR) repeat-containing protein	pentatricopeptide (PPR) repeat-containing protein; LOCATED IN: chloroplast; EXPRESSED IN: 22 plant structures; EXPRESSED DURING: 13 growth stages; CONTAINS InterPro DOMAIN/s: Pentatricopeptide repeat (InterPro:IPR002885); BEST Arabidopsis thaliana protein match is: pentatricopeptide (PPR) repeat-containing protein (TAIR:AT5G04810.1); Has 68862 Blast hits to 30982 proteins in 1167 species: Archae …
863	AT2G20610	-0.430805	-1.34799	7.23372	2.65617e-08	7.94654e-07	Tyrosine transaminase family protein	Confers auxin overproduction. Mutants have an over-proliferation of lateral roots. Encodes a C-S lyase involved in converting S-alkylthiohydroximate to thiohydroximate in glucosinolate biosynthesis.SUPERROOT 1 (SUR1); FUNCTIONS IN: S-alkylthiohydroximate lyase activity, carbon-sulfur lyase activity, transaminase activity; INVOLVED IN: regulation of cell growth by extracellular stimulus, glucosino…
516	AT1G58360	-0.430727	-1.34791	6.07678	1.17127e-06	2.55533e-05	amino acid permease 1	Encodes AAP1 (amino acid permease 1), a neutral amino acid transporter expressed in seeds. Functions in amino acid uptake into embryos.amino acid permease 1 (AAP1); FUNCTIONS IN: neutral amino acid transmembrane transporter activity, amino acid transmembrane transporter activity; INVOLVED IN: neutral amino acid transport, amino acid import, response to nematode; LOCATED IN: plasma membrane; EXPRE…
1760	AT3G59140	-0.430091	-1.34732	4.78077	8.08374e-05	0.00110968	multidrug resistance-associated protein 14	member of MRP subfamilymultidrug resistance-associated protein 14 (MRP14); FUNCTIONS IN: ATPase activity, coupled to transmembrane movement of substances; INVOLVED IN: transport, transmembrane transport; LOCATED IN: plasma membrane; EXPRESSED IN: 17 plant structures; EXPRESSED DURING: 9 growth stages; CONTAINS InterPro DOMAIN/s: ATPase, AAA+ type, core (InterPro:IPR003593), ABC transporter-like (…
652	AT1G70830	-0.429937	-1.34717	7.17203	7.91116e-08	2.18921e-06	MLP-like protein 28	MLP-like protein 28 (MLP28); FUNCTIONS IN: molecular_function unknown; INVOLVED IN: response to biotic stimulus, defense response; LOCATED IN: cellular_component unknown; EXPRESSED IN: 22 plant structures; EXPRESSED DURING: 14 growth stages; CONTAINS InterPro DOMAIN/s: Bet v I allergen (InterPro:IPR000916); BEST Arabidopsis thaliana protein match is: MLP-like protein 34 (TAIR:AT1G70850.3); Has 82…
1265	AT3G04110	-0.429885	-1.34713	3.43383	0.00652379	0.0445854	glutamate receptor 1.1	putative glutamate receptor (GLR1.1). Contains a functional cation - permeable pore domain. Involved in cellular cation homeostasis.glutamate receptor 1.1 (GLR1.1); FUNCTIONS IN: intracellular ligand-gated ion channel activity, cation channel activity; INVOLVED IN: cellular calcium ion homeostasis, response to light stimulus, cellular cation homeostasis; LOCATED IN: endomembrane system, membrane;…
352	AT1G30820	-0.429223	-1.34651	5.93832	3.26088e-06	6.43352e-05	CTP synthase family protein	CTP synthase family protein; FUNCTIONS IN: CTP synthase activity, catalytic activity; INVOLVED IN: pyrimidine ribonucleotide metabolic process, pyrimidine nucleotide biosynthetic process; EXPRESSED IN: 21 plant structures; EXPRESSED DURING: 13 growth stages; CONTAINS InterPro DOMAIN/s: Glutamine amidotransferase class-I, C-terminal (InterPro:IPR000991), CTP synthase (InterPro:IPR004468), CTP synt…
1881	AT4G09650	-0.428711	-1.34603	9.30336	1.90719e-10	8.48587e-09	ATP synthase delta-subunit gene	Encodes the chloroplast ATPase delta-subunit.ATP synthase delta-subunit gene (ATPD); FUNCTIONS IN: hydrogen ion transporting ATP synthase activity, rotational mechanism; INVOLVED IN: response to cold, defense response to bacterium, photosynthetic electron transport in photosystem I, photosynthetic electron transport in photosystem II, photosynthesis; LOCATED IN: in 7 components; EXPRESSED IN: 24 …
2103	AT4G27070	-0.427338	-1.34475	3.84201	0.00206709	0.0173406	tryptophan synthase beta-subunit 2	Tryptophan synthase beta. Expressed at low levels in all tissues.tryptophan synthase beta-subunit 2 (TSB2); CONTAINS InterPro DOMAIN/s: Tryptophan synthase, beta chain (InterPro:IPR006654), Pyridoxal phosphate-dependent enzyme, beta subunit (InterPro:IPR001926), Tryptophan synthase, beta chain, conserved site (InterPro:IPR006653); BEST Arabidopsis thaliana protein match is: tryptophan synthase be…
2683	AT5G45940	-0.4271	-1.34453	3.3426	0.00677287	0.0458142	nudix hydrolase homolog 11	Encodes a CoA pyrophosphatase, also has minor activity of NADH pyrophosphatase. Most strongly expressed in embryo cotyledon and hypocotyl, flower, and phloem of vascular tissue. Over-expression mutant had a bigger plant with wider rosette.nudix hydrolase homolog 11 (NUDT11); FUNCTIONS IN: hydrolase activity, NAD+ diphosphatase activity, CoA pyrophosphatase activity; INVOLVED IN: multicellular org…
525	AT1G60000	-0.426636	-1.3441	6.13406	2.0816e-06	4.32022e-05	RNA-binding (RRM/RBD/RNP motifs) family protein	RNA-binding (RRM/RBD/RNP motifs) family protein; FUNCTIONS IN: RNA binding, nucleotide binding, nucleic acid binding; INVOLVED IN: biological_process unknown; LOCATED IN: chloroplast; EXPRESSED IN: 22 plant structures; EXPRESSED DURING: 13 growth stages; CONTAINS InterPro DOMAIN/s: RNA recognition motif, RNP-1 (InterPro:IPR000504), Nucleotide-binding, alpha-beta plait (InterPro:IPR012677); BEST A…
112	AT1G09340	-0.426523	-1.34399	9.80381	8.30071e-10	3.30941e-08	chloroplast RNA binding	Encodes CHLOROPLAST RNA BINDING (CRB), a putative RNA-binding protein. CRB is important for the proper functioning of the chloroplast. Mutations in CRB also affects the circadian system, altering the expression of both oscillator and output genes.chloroplast RNA binding (CRB); FUNCTIONS IN: coenzyme binding, binding, catalytic activity; INVOLVED IN: in 6 processes; LOCATED IN: in 10 components; E…
2215	AT4G35250	-0.426461	-1.34393	7.56706	1.12031e-08	3.56288e-07	NAD(P)-binding Rossmann-fold superfamily protein	NAD(P)-binding Rossmann-fold superfamily protein; FUNCTIONS IN: binding, catalytic activity; INVOLVED IN: metabolic process; LOCATED IN: chloroplast; EXPRESSED IN: 21 plant structures; EXPRESSED DURING: 13 growth stages; CONTAINS InterPro DOMAIN/s: NAD(P)-binding domain (InterPro:IPR016040), NmrA-like (InterPro:IPR008030); BEST Arabidopsis thaliana protein match is: NAD(P)-binding Rossmann-fold s…
2631	AT5G41070	-0.42606	-1.34356	4.15413	0.000782701	0.00777713	dsRNA-binding protein 5	Encodes a double-stranded RNA binding protein.dsRNA-binding protein 5 (DRB5); FUNCTIONS IN: double-stranded RNA binding; INVOLVED IN: biological_process unknown; LOCATED IN: intracellular; EXPRESSED IN: 16 plant structures; EXPRESSED DURING: 7 growth stages; CONTAINS InterPro DOMAIN/s: Double-stranded RNA-binding (InterPro:IPR001159), Double-stranded RNA-binding-like (InterPro:IPR014720); BEST Ar…
[truncated: 2,102 more rows]

## Sheet: hy5 vs WT
Reads	AGI	logFC	Fold Change	logCPM	PValue	FDR	Short_description	colE...col.F
[truncated: 4,888 more rows]

## Sheet: triple hy5 vs WT
Reads	AGI	logFC	Fold Change	logCPM	PValue	FDR	Short_description	colE...col.F
[truncated: 5,180 more rows]

## Sheet: triple hy5 vs triple
Reads	AGI	logFC	Fold Change	logCPM	PValue	FDR	Short_description	colE...col.F
[truncated: 4,311 more rows]

## Sheet: triple hy5 vs hy5
Reads	AGI	logFC	Fold Change	logCPM	PValue	FDR	Short_description	colE...col.F
[truncated: 920 more rows]
