# Supplementary material for: NUCLEAR FACTOR Y, Subunit C (NF-YC) Transcription Factors Are Positive Regulators of Photomorphogenesis in Arabidopsis thaliana
Source: PLoS Genet. 2016 Sep 29;12(9):e1006333. doi: 10.1371/journal.pgen.1006333 (PMC5042435; doi:10.1371/journal.pgen.1006333)
Supplement: S2 Table — (XLSX) [file pgen.1006333.s007.xlsx]

## Sheet: Down-regulated
	Description		n	% of total
Group 1	nf-yc triple hy5 < Both		35	20.3488
Group 2	nf-yc triple hy5 < nf-yc triple		47	27.3256
Group 3	nf-yc triple hy5 < hy5		9	5.23256
Group 4	nf-yc triple hy5 < Neither		81	47.093
			172
Group 1	Group 2	Group 3	Group 4
AT5G13930	AT3G51240	AT3G22550	AT3G56970
AT2G30770	AT2G41240	AT1G65870	AT5G49330
AT1G47395	AT5G08640	AT1G16730	AT5G35940
AT2G30766	AT2G14247	AT3G15790	AT3G56980
AT1G01060	AT1G65060	AT1G56170	AT5G64120
AT4G12500	AT5G05270	AT3G48700	AT1G52000
AT4G14090	AT5G07990	AT5G24420	AT3G27400
AT3G21720	AT3G55120	AT2G32530	AT3G47790
AT3G57020	AT5G62210	AT4G02850	AT5G18030
AT1G01520	AT5G45850		AT5G39890
AT2G23000	AT4G12470		AT3G18290
AT3G09600	AT3G28220		AT5G22020
AT5G05250	AT4G33070		AT1G43800
AT3G17609	AT1G47400		AT1G30530
AT2G24540	AT3G21560		AT4G38840
AT5G66740	AT1G03940		AT4G17470
AT1G10370	AT1G52100		AT5G48880
AT5G42760	AT5G17050		AT3G06125
AT1G66100	AT3G43190		AT1G06000
AT3G55110	AT5G53450		AT2G39330
AT1G55960	AT4G33560		AT5G59330
AT1G13650	AT1G77120		AT3G10150
AT1G21110	AT3G21150		AT3G21890
AT4G12480	AT4G04750		AT4G37810
AT3G22740	AT4G16140		AT1G64980
AT2G23010	AT5G55620		AT5G44820
AT1G32780	AT1G23010		AT4G22753
AT3G01550	AT2G42750		AT1G62540
AT2G16890	AT5G13740		AT3G02670
AT2G19650	AT1G56430		AT1G24580
AT1G64500	AT4G02280		AT2G44940
AT5G24770	AT1G18710		AT3G20110
AT2G15020	AT1G45191		AT2G40230
AT1G07180	AT3G47640		AT2G33530
AT3G56290	AT1G29430		AT5G67370
	AT3G47295		AT2G40100
	AT2G23910		AT1G50180
	AT1G03495		AT2G25690
	AT4G15440		AT1G05540
	AT1G18810		AT4G39330
	AT4G16370		AT1G62560
	AT1G29720		AT2G02010
	AT1G20070		AT2G16060
	AT4G28680		AT2G47370
	AT1G16410		AT1G03820
	AT2G47260		AT3G12920
	AT3G55240		AT2G46660
			AT4G22470
			AT1G20470
			AT2G04039
			AT2G01900
			AT3G62270
			AT1G03055
			AT1G07010
			AT1G26730
			AT3G10200
			AT3G20370
			AT2G37970
			AT2G47010
			AT5G23820
			AT4G12030
			AT1G18060
			AT1G78370
			AT1G19640
			AT4G22485
			AT3G16400
			AT5G17010
			AT5G63450
			AT2G36590
			AT1G32080
			AT5G50760
			AT1G18590
			AT1G05710
			AT3G23110
			AT5G65140
			AT5G53750
			AT5G26280
			AT4G23290
			AT1G23205
			AT1G67570
			AT1G45201

## Sheet: triple and hy5 Down GO
204 common elements in "hy5 down" and "Q3 Down":
AT5G13930
AT3G51240		Analysis Type:	PANTHER Overrepresentation Test (release 20150430)
AT5G42800		Annotation Version and Release Date:	GO Ontology database Released 2015-08-06
AT3G22840		Analyzed List:	upload_1 (Arabidopsis thaliana)
AT2G41240		Reference List:	Arabidopsis thaliana (all genes in database)
AT1G13609		Bonferroni correction:	TRUE
AT5G08640
AT4G22880
AT3G29590		GO biological process complete	Arabidopsis thaliana - REFLIST (26684)	upload_1 (196)	upload_1 (expected)	over/under	Fold Enrichment	P-value
AT2G14247		flavonol biosynthetic process (GO:0051555)	7	3	0.05	+	> 5	0.0401
AT5G17220		flavone biosynthetic process (GO:0051553)	7	3	0.05	+	> 5	0.0401
AT2G30770		anthocyanin-containing compound biosynthetic process (GO:0009718)	31	13	0.23	+	> 5	7.24e-16
AT1G65060		anthocyanin-containing compound metabolic process (GO:0046283)	35	13	0.26	+	> 5	3.42e-15
AT5G05270		flavonoid biosynthetic process (GO:0009813)	79	20	0.58	+	> 5	3.2e-21
AT2G24190		flavonoid metabolic process (GO:0009812)	85	20	0.62	+	> 5	1.33e-20
AT5G07990		response to UV-B (GO:0010224)	83	15	0.61	+	> 5	2.9e-13
AT3G55120		myo-inositol hexakisphosphate biosynthetic process (GO:0010264)	43	6	0.32	+	> 5	0.00183
AT5G04150		myo-inositol hexakisphosphate metabolic process (GO:0033517)	43	6	0.32	+	> 5	0.00183
AT4G14690		inositol phosphate biosynthetic process (GO:0032958)	43	6	0.32	+	> 5	0.00183
AT2G34080		polyol biosynthetic process (GO:0046173)	47	6	0.35	+	> 5	0.00305
AT5G62210		response to disaccharide (GO:0034285)	136	15	1	+	> 5	3.41e-10
AT1G47395		response to sucrose (GO:0009744)	136	15	1	+	> 5	3.41e-10
AT2G30766		response to karrikin (GO:0080167)	95	10	0.7	+	> 5	6.1e-06
AT1G56650		inositol phosphate metabolic process (GO:0043647)	59	6	0.43	+	> 5	0.0111
AT5G45850		response to UV (GO:0009411)	187	17	1.37	+	> 5	1.73e-10
AT4G12470		pigment biosynthetic process (GO:0046148)	174	15	1.28	+	> 5	1.08e-08
AT3G28220		cellular response to light stimulus (GO:0071482)	70	6	0.51	+	> 5	0.0289
AT1G01060		cellular response to radiation (GO:0071478)	73	6	0.54	+	> 5	0.0366
AT4G33070		polyol metabolic process (GO:0019751)	77	6	0.57	+	> 5	0.0491
AT4G31870		pigment metabolic process (GO:0042440)	220	15	1.62	+	> 5	2.72e-07
AT3G56970		response to carbohydrate (GO:0009743)	267	16	1.96	+	> 5	4.17e-07
AT4G12500		phenylpropanoid metabolic process (GO:0009698)	151	8	1.11	+	> 5	0.0357
AT1G66540		secondary metabolic process (GO:0019748)	500	16	3.67	+	4.36	0.00216
AT1G47400		organic hydroxy compound biosynthetic process (GO:1901617)	420	13	3.08	+	4.21	0.0316
AT5G49330		response to light stimulus (GO:0009416)	811	22	5.96	+	3.69	0.000333
AT3G21560		response to radiation (GO:0009314)	870	22	6.39	+	3.44	0.00107
AT4G14090		response to oxygen-containing compound (GO:1901700)	1646	36	12.09	+	2.98	7.91e-06
AT1G03940		response to abiotic stimulus (GO:0009628)	1892	37	13.9	+	2.66	8.49e-05
AT4G15248		response to organic substance (GO:0010033)	2032	39	14.93	+	2.61	5.61e-05
AT1G52100		single-organism biosynthetic process (GO:0044711)	2400	44	17.63	+	2.5	2.29e-05
AT1G12805		response to chemical (GO:0042221)	2745	44	20.16	+	2.18	0.00104
AT1G26790		response to stimulus (GO:0050896)	5030	68	36.95	+	1.84	0.000222
AT5G35940		organic substance biosynthetic process (GO:1901576)	4464	58	32.79	+	1.77	0.0105
AT5G17050		biosynthetic process (GO:0009058)	4670	60	34.3	+	1.75	0.00965
AT3G43190		single-organism metabolic process (GO:0044710)	4985	61	36.62	+	1.67	0.0367
AT3G21720		Unclassified (UNCLASSIFIED)	7452	62	54.74	+	1.13	0
AT3G57020		cellular macromolecule metabolic process (GO:0044260)	5265	17	38.67	-	0.44	0.0324
AT5G17780
AT5G53450
AT1G01520
AT2G23000
AT3G09600
AT4G27360
AT3G56980
AT5G64120
AT4G33560
AT5G05250
AT3G17609
AT1G52000
AT1G77120
AT2G24540
AT3G21150
AT4G04750
AT3G27400
AT4G16140
AT5G66740
AT1G10370
AT5G42760
AT5G55620
AT1G23010
AT3G47790
AT2G42750
AT5G13740
AT1G66100
AT1G56430
AT3G55110
AT5G18030
AT4G02280
AT5G39890
AT1G18710
AT1G45191
AT3G47640
AT5G62520
AT1G29430
AT3G09450
AT3G18290
AT3G61898
AT5G22020
AT3G47295
AT2G23910
AT1G03495
AT1G43800
AT1G30530
AT4G38840
AT1G55960
AT4G15440
AT1G18810
AT4G17470
AT5G48880
AT5G13170
AT3G06125
AT1G13650
AT4G16370
AT1G29720
AT1G21110
AT1G06000
AT2G39330
AT5G59330
AT3G10150
AT1G20070
AT3G21890
AT5G56080
AT4G37810
AT4G12480
AT3G22740
AT1G35310
AT1G64980
AT5G44820
AT2G23010
AT4G22753
AT1G62540
AT1G53070
AT1G32780
AT4G28680
AT3G01550
AT3G02670
AT1G24580
AT2G16890
AT2G44940
AT3G20110
AT2G19650
AT3G57540
AT2G40230
AT2G33530
AT5G67370
AT2G40100
AT1G50180
AT2G25690
AT1G05540
AT4G39330
AT1G62560
AT2G02010
AT2G16060
AT1G35290
AT2G47370
AT3G29575
AT1G64500
AT2G02120
AT1G03820
AT1G16410
AT3G12920
AT2G46660
AT4G22470
AT1G20470
AT2G04039
AT2G01900
AT3G62270
AT1G03055
AT1G07010
AT1G26730
AT3G10200
AT3G20370
AT5G24770
AT2G37970
AT2G15020
AT2G47010
AT5G23820
AT4G12030
AT2G47260
AT1G18060
AT1G07180
AT1G78370
AT1G19640
AT3G22550
AT3G55240
AT4G22485
AT3G16400
AT2G36690
AT3G50860
AT5G17010
AT5G63450
AT1G65870
AT2G36590
AT1G32080
AT1G16730
AT3G15790
AT1G56170
AT5G50760
AT1G18590
AT1G05710
AT3G56290
AT3G23110
AT3G48700
AT5G65140
AT5G53750
AT3G25730
AT5G24420
AT2G32530
AT5G26280
AT4G23290
AT1G23205
AT4G02850
AT1G67570
AT1G45201

## Sheet: G1 Down GO
Analysis Type:	PANTHER Overrepresentation Test (release 20150430)
Annotation Version and Release Date:	GO Ontology database Released 2015-08-06
Analyzed List:	upload_1 (Arabidopsis thaliana)
Reference List:	Arabidopsis thaliana (all genes in database)
Bonferroni correction:	TRUE
GO biological process complete	Arabidopsis thaliana - REFLIST (26684)	upload_1 (33)	upload_1 (expected)	over/under	Fold Enrichment	P-value
myo-inositol hexakisphosphate biosynthetic process (GO:0010264)	43	5	0.05	+	> 5	4.63e-06
myo-inositol hexakisphosphate metabolic process (GO:0033517)	43	5	0.05	+	> 5	4.63e-06
inositol phosphate biosynthetic process (GO:0032958)	43	5	0.05	+	> 5	4.63e-06
polyol biosynthetic process (GO:0046173)	47	5	0.06	+	> 5	7.2e-06
inositol phosphate metabolic process (GO:0043647)	59	5	0.07	+	> 5	2.22e-05
polyol metabolic process (GO:0019751)	77	5	0.1	+	> 5	8.28e-05
flavonoid biosynthetic process (GO:0009813)	79	4	0.1	+	> 5	0.00547
flavonoid metabolic process (GO:0009812)	85	4	0.11	+	> 5	0.0073
alcohol biosynthetic process (GO:0046165)	245	5	0.3	+	> 5	0.0233
organic hydroxy compound biosynthetic process (GO:1901617)	420	7	0.52	+	> 5	0.00133
organic hydroxy compound metabolic process (GO:1901615)	541	7	0.67	+	> 5	0.00706
Unclassified (UNCLASSIFIED)	7452	5	9.22	-	0.54	0

## Sheet: G2 Down GO
Analysis Type:	PANTHER Overrepresentation Test (release 20150430)
Annotation Version and Release Date:	GO Ontology database Released 2015-08-06
Analyzed List:	upload_1 (Arabidopsis thaliana)
Reference List:	Arabidopsis thaliana (all genes in database)
Bonferroni correction:	TRUE
GO biological process complete	Arabidopsis thaliana - REFLIST (26684)	upload_1 (47)	upload_1 (expected)	over/under	Fold Enrichment	P-value
anthocyanin-containing compound biosynthetic process (GO:0009718)	31	6	0.05	+	> 5	4.73e-08
anthocyanin-containing compound metabolic process (GO:0046283)	35	6	0.06	+	> 5	9.74e-08
flavonoid biosynthetic process (GO:0009813)	79	7	0.14	+	> 5	2.11e-07
flavonoid metabolic process (GO:0009812)	85	7	0.15	+	> 5	3.49e-07
response to UV-B (GO:0010224)	83	6	0.15	+	> 5	1.63e-05
response to karrikin (GO:0080167)	95	6	0.17	+	> 5	3.6e-05
response to hypoxia (GO:0001666)	83	5	0.15	+	> 5	0.000747
response to decreased oxygen levels (GO:0036293)	88	5	0.15	+	> 5	0.000994
response to oxygen levels (GO:0070482)	88	5	0.15	+	> 5	0.000994
response to disaccharide (GO:0034285)	136	6	0.24	+	> 5	0.000293
response to sucrose (GO:0009744)	136	6	0.24	+	> 5	0.000293
response to UV (GO:0009411)	187	8	0.33	+	> 5	2.67e-06
pigment biosynthetic process (GO:0046148)	174	6	0.31	+	> 5	0.00122
pigment metabolic process (GO:0042440)	220	6	0.39	+	> 5	0.00471
response to carbohydrate (GO:0009743)	267	7	0.47	+	> 5	0.000829
response to light stimulus (GO:0009416)	811	9	1.43	+	> 5	0.0197
response to radiation (GO:0009314)	870	9	1.53	+	> 5	0.0344
response to abiotic stimulus (GO:0009628)	1892	17	3.33	+	> 5	1.86e-05
response to oxygen-containing compound (GO:1901700)	1646	14	2.9	+	4.83	0.00105
response to external stimulus (GO:0009605)	1686	14	2.97	+	4.71	0.0014
response to organic substance (GO:0010033)	2032	14	3.58	+	3.91	0.0125
single-organism biosynthetic process (GO:0044711)	2400	16	4.23	+	3.78	0.00336
response to chemical (GO:0042221)	2745	17	4.83	+	3.52	0.00392
response to stimulus (GO:0050896)	5030	23	8.86	+	2.6	0.00556
Unclassified (UNCLASSIFIED)	7452	12	13.13	-	0.91	0

## Sheet: G3 Down GO
Analysis Type:	PANTHER Overrepresentation Test (release 20150430)
Annotation Version and Release Date:	GO Ontology database Released 2015-08-06
Analyzed List:	upload_1 (Arabidopsis thaliana)
Reference List:	Arabidopsis thaliana (all genes in database)
Bonferroni correction:	TRUE
GO biological process complete	Arabidopsis thaliana - REFLIST (26684)	upload_1 (9)	upload_1 (expected)	over/under	Fold Enrichment	P-value
Unclassified (UNCLASSIFIED)	7452	5	2.51	+	1.99	0

## Sheet: G4 Down GO
Analysis Type:	PANTHER Overrepresentation Test (release 20150430)
Annotation Version and Release Date:	GO Ontology database Released 2015-08-06
Analyzed List:	upload_1 (Arabidopsis thaliana)
Reference List:	Arabidopsis thaliana (all genes in database)
Bonferroni correction:	TRUE
GO biological process complete	Arabidopsis thaliana - REFLIST (26684)	upload_1 (77)	upload_1 (expected)	over/under	Fold Enrichment	P-value
flavonol biosynthetic process (GO:0051555)	7	3	0.02	+	> 5	0.00243
flavone biosynthetic process (GO:0051553)	7	3	0.02	+	> 5	0.00243
flavonol metabolic process (GO:0051554)	8	3	0.02	+	> 5	0.00362
flavone metabolic process (GO:0051552)	8	3	0.02	+	> 5	0.00362
flavonoid biosynthetic process (GO:0009813)	79	5	0.23	+	> 5	0.00702
flavonoid metabolic process (GO:0009812)	85	5	0.25	+	> 5	0.00999
Unclassified (UNCLASSIFIED)	7452	30	21.5	+	1.4	0
