# Supplementary material for: NUCLEAR FACTOR Y, Subunit C (NF-YC) Transcription Factors Are Positive Regulators of Photomorphogenesis in Arabidopsis thaliana
Source: PLoS Genet. 2016 Sep 29;12(9):e1006333. doi: 10.1371/journal.pgen.1006333 (PMC5042435; doi:10.1371/journal.pgen.1006333)
Supplement: S3 Table — (XLSX) [file pgen.1006333.s008.xlsx]

## Sheet: Up-regulated
	Description		n	% of total
Group 1	nf-yc triple hy5 > Both		8	2.57235
Group 2	nf-yc triple hy5 > nf-yc triple		99	31.8328
Group 3	nf-yc triple hy5 > hy5		3	0.96463
Group 4	nf-yc triple hy5 > Neither		201	64.6302
			311
Group 1	Group 2	Group 3	Group 4
AT2G21650	AT5G09440	AT4G34770	AT5G43350
AT5G01600	AT5G59550	AT4G21680	AT3G49790
AT5G67480	AT5G60270	AT3G45060	AT5G23130
AT4G23810	AT4G22690		AT5G24660
AT1G69140	AT1G17460		AT4G12290
AT2G43050	AT3G05880		AT4G28270
AT1G76590	AT3G20940		AT3G25930
AT3G26200	AT2G41640		AT2G38760
	AT3G56880		AT1G09750
	AT5G06320		AT4G12520
	AT1G32920		AT2G41990
	AT5G42200		AT2G23290
	AT2G23810		AT3G19390
	AT3G59080		AT3G59940
	AT1G36370		AT5G01210
	AT2G40300		AT4G17250
	AT4G13250		AT2G45220
	AT5G19120		AT1G78830
	AT4G13510		AT3G25600
	AT3G09020		AT4G13620
	AT5G57685		AT3G23090
	AT2G28120		AT1G23390
	AT1G28330		AT5G05090
	AT4G23870		AT1G04770
	AT2G29720		AT1G77660
	AT1G69890		AT4G14270
	AT4G32480		AT2G44500
	AT1G07050		AT4G17500
	AT1G57990		AT3G02170
	AT1G24320		AT1G73540
	AT1G59590		AT2G16750
	AT2G33830		AT4G05070
	AT1G26800		AT3G45970
	AT3G47210		AT2G18700
	AT1G78860		AT1G22530
	AT2G41100		AT2G46740
	AT2G28160		AT3G05920
	AT3G13760		AT1G22770
	AT1G67970		AT1G32170
	AT3G23550		AT4G12510
	AT5G43520		AT1G77210
	AT3G07350		AT4G35380
	AT3G49580		AT4G17280
	AT2G20670		AT5G42500
	AT2G40140		AT2G26530
	AT2G19810		AT4G19030
	AT3G02040		AT2G29300
	AT4G37610		AT2G29670
	AT5G26310		AT1G20190
	AT4G02075		AT5G67300
	AT5G65207		AT4G36040
	AT5G14920		AT3G16440
	AT2G39650		AT5G01490
	AT1G01190		AT2G39040
	AT1G69900		AT2G35710
	AT3G15630		AT1G75780
	AT4G24570		AT5G21940
	AT1G72900		AT1G07930
	AT3G48360		AT4G36900
	AT1G74930		AT1G12080
	AT2G15090		AT1G70290
	AT3G15450		AT1G01640
	AT2G40000		AT1G30720
	AT1G80840		AT5G06570
	AT5G35777		AT3G12710
	AT3G62760		AT1G65970
	AT2G25735		AT2G39530
	AT1G72416		AT1G56550
	AT1G02660		AT3G24020
	AT4G03510		AT5G03360
	AT3G47220		AT4G24310
	AT4G20210		AT2G25200
	AT2G38470		AT2G15880
	AT3G11370		AT4G33790
	AT1G25400		AT2G30930
	AT3G55980		AT3G16720
	AT5G26920		AT1G02520
	AT2G34500		AT3G13980
	AT5G46890		AT1G25230
	AT3G49570		AT4G30280
	AT5G50450		AT5G07680
	AT5G57560		AT5G20150
	AT1G18570		AT2G17880
	AT5G27420		AT1G08500
	AT5G04340		AT3G62930
	AT5G48850		AT3G24210
	AT5G46710		AT5G04730
	AT1G76650		AT2G32270
	AT1G72940		AT5G09978
	AT3G10020		AT2G24300
	AT4G17490		AT2G24550
	AT3G56710		AT2G25900
	AT5G45340		AT3G48260
	AT1G07135		AT5G24100
	AT1G72910		AT1G75750
	AT1G15125		AT1G22250
	AT3G56400		AT5G61590
	AT1G66090		AT5G56550
	AT3G29410		AT1G20620
			AT4G29190
			AT3G19580
			AT4G28150
			AT4G11210
			AT4G37070
			AT2G42870
			AT3G22620
			AT5G56540
			AT4G22666
			AT1G14960
			AT1G14240
			AT5G14330
			AT3G44260
			AT5G40690
			AT4G13890
			AT1G58370
			AT5G16170
			AT1G21910
			AT2G24240
			AT3G62950
			AT5G47230
			AT5G15180
			AT3G28340
			AT1G73860
			AT3G45700
			AT3G59370
			AT4G30290
			AT4G23450
			AT4G28840
			AT4G33610
			AT3G51440
			AT1G68840
			AT5G53250
			AT3G32030
			AT3G49845
			AT2G33790
			AT1G51470
			AT5G46900
			AT3G18773
			AT3G49110
			AT5G44610
			AT3G46600
			AT3G21340
			AT1G73340
			AT4G25220
			AT4G34790
			AT4G11780
			AT5G04360
			AT3G50060
			AT1G12010
			AT5G47450
			AT5G35732
			AT4G15230
			AT1G13260
			AT4G15740
			AT1G76800
			AT5G60660
			AT1G21140
			AT4G37260
			AT1G77640
			AT3G49160
			AT1G30730
			AT3G01190
			AT5G03960
			AT1G73300
			AT1G25560
			AT1G80440
			AT1G65310
			AT2G27830
			AT1G73500
			AT3G18200
			AT5G25240
			AT3G21180
			AT1G13420
			AT2G25160
			AT4G33880
			AT3G61190
			AT5G54490
			AT5G06200
			AT5G36870
			AT5G42510
			AT5G07780
			AT2G15370
			AT1G27730
			AT1G07920
			AT4G27280
			AT3G12540
			AT4G10910
			AT4G11280
			AT5G46090
			AT4G27410
			AT1G72920
			AT3G15500
			AT3G29644
			AT3G50800
			AT5G24880
			AT5G46040
			AT5G61600
			AT4G25250
			AT5G51190
			AT5G48430
			AT2G19060

## Sheet: triple and hy5 Up GO
327 common elements in "Q3 Up" and "hy5 up":
AT5G09440
AT5G59550			Analysis Type:	PANTHER Overrepresentation Test (release 20150430)
AT5G60950			Annotation Version and Release Date:	GO Ontology database Released 2015-08-06
AT5G43350			Analyzed List:	upload_1 (Arabidopsis thaliana)
AT5G60270			Reference List:	Arabidopsis thaliana (all genes in database)
AT4G22690			Bonferroni correction:	TRUE
AT1G17460
AT3G05880
AT3G49790			GO biological process complete	Arabidopsis thaliana - REFLIST (26684)	upload_1 (314)	upload_1 (expected)	over/under	Fold Enrichment	P-value
AT5G23130			response to mechanical stimulus (GO:0009612)	43	12	0.51	+	> 5	5.66e-10
AT5G24660			respiratory burst (GO:0045730)	86	11	1.01	+	> 5	1.83e-05
AT4G12290			respiratory burst involved in defense response (GO:0002679)	86	11	1.01	+	> 5	1.83e-05
AT4G28270			detection of biotic stimulus (GO:0009595)	71	8	0.84	+	> 5	0.00488
AT3G25930			response to chitin (GO:0010200)	306	34	3.6	+	> 5	3.57e-19
AT2G38760			response to organonitrogen compound (GO:0010243)	321	34	3.78	+	> 5	1.56e-18
AT1G09750			iron ion transport (GO:0006826)	95	8	1.12	+	> 5	0.0393
AT4G12520			ethylene-activated signaling pathway (GO:0009873)	156	13	1.84	+	> 5	0.000122
AT2G41990			response to wounding (GO:0009611)	244	19	2.87	+	> 5	3.42e-07
AT3G20940			cellular response to ethylene stimulus (GO:0071369)	170	13	2	+	> 5	0.000324
AT2G23290			response to nitrogen compound (GO:1901698)	593	44	6.98	+	> 5	1.06e-18
AT2G41640			detection of stimulus (GO:0051606)	123	9	1.45	+	> 5	0.0362
AT3G56880			salicylic acid biosynthetic process (GO:0009697)	155	11	1.82	+	> 5	0.00583
AT3G19390			phosphorelay signal transduction system (GO:0000160)	187	13	2.2	+	> 5	0.000935
AT3G59940			response to nitrate (GO:0010167)	159	11	1.87	+	> 5	0.0074
AT5G06320			regulation of reactive oxygen species metabolic process (GO:2000377)	145	10	1.71	+	> 5	0.0208
AT5G01210			transition metal ion transport (GO:0000041)	191	13	2.25	+	> 5	0.00118
AT4G17250			phenol-containing compound biosynthetic process (GO:0046189)	162	11	1.91	+	> 5	0.00881
AT3G11550			salicylic acid metabolic process (GO:0009696)	162	11	1.91	+	> 5	0.00881
AT1G32920			systemic acquired resistance, salicylic acid mediated signaling pathway (GO:0009862)	181	12	2.13	+	> 5	0.00416
AT2G45220			phenol-containing compound metabolic process (GO:0018958)	171	11	2.01	+	> 5	0.0146
AT1G78830			negative regulation of defense response (GO:0031348)	203	13	2.39	+	> 5	0.0023
AT3G25600			MAPK cascade (GO:0000165)	160	10	1.88	+	> 5	0.0478
AT4G13620			immune effector process (GO:0002252)	202	12	2.38	+	> 5	0.0125
AT3G23090			response to salicylic acid (GO:0009751)	342	20	4.02	+	4.97	1.41e-05
AT1G23390			benzene-containing compound metabolic process (GO:0042537)	194	11	2.28	+	4.82	0.046
AT5G05090			jasmonic acid mediated signaling pathway (GO:0009867)	194	11	2.28	+	4.82	0.046
AT5G42200			cellular response to jasmonic acid stimulus (GO:0071395)	195	11	2.29	+	4.79	0.0482
AT1G04770			response to ethylene (GO:0009723)	320	18	3.77	+	4.78	0.000142
AT2G48140			salicylic acid mediated signaling pathway (GO:0009863)	254	14	2.99	+	4.68	0.00507
AT1G77660			response to jasmonic acid (GO:0009753)	327	18	3.85	+	4.68	0.000195
AT4G14270			cellular response to salicylic acid stimulus (GO:0071446)	257	14	3.02	+	4.63	0.00579
AT2G23810			regulation of cellular response to stress (GO:0080135)	280	15	3.29	+	4.55	0.00315
AT2G44500			regulation of plant-type hypersensitive response (GO:0010363)	267	14	3.14	+	4.46	0.0089
AT3G59080			regulation of programmed cell death (GO:0043067)	304	15	3.58	+	4.19	0.00842
AT4G17500			regulation of innate immune response (GO:0045088)	305	15	3.59	+	4.18	0.00876
AT1G36370			regulation of immune response (GO:0050776)	306	15	3.6	+	4.17	0.0091
AT2G40300			regulation of immune system process (GO:0002682)	309	15	3.64	+	4.13	0.0102
AT3G02170			negative regulation of response to stimulus (GO:0048585)	269	13	3.17	+	4.11	0.045
AT1G73540			regulation of cell death (GO:0010941)	312	15	3.67	+	4.09	0.0114
AT2G16750			intracellular signal transduction (GO:0035556)	566	27	6.66	+	4.05	2.53e-06
AT4G13250			protein targeting to membrane (GO:0006612)	299	14	3.52	+	3.98	0.0311
AT4G05070			establishment of protein localization to membrane (GO:0090150)	308	14	3.62	+	3.86	0.0429
AT5G01250			protein localization to membrane (GO:0072657)	308	14	3.62	+	3.86	0.0429
AT5G19120			response to fungus (GO:0009620)	530	23	6.24	+	3.69	0.000234
AT4G13510			cellular response to acid chemical (GO:0071229)	517	22	6.08	+	3.62	0.000612
AT3G45970			response to oxidative stress (GO:0006979)	417	17	4.91	+	3.46	0.0234
AT1G55240			organic hydroxy compound biosynthetic process (GO:1901617)	420	17	4.94	+	3.44	0.0256
AT2G18700			hormone-mediated signaling pathway (GO:0009755)	700	28	8.24	+	3.4	5.25e-05
AT1G22530			cellular response to hormone stimulus (GO:0032870)	726	29	8.54	+	3.39	3.02e-05
AT3G09020			cellular response to endogenous stimulus (GO:0071495)	730	29	8.59	+	3.38	3.39e-05
AT2G46740			response to oxygen-containing compound (GO:1901700)	1646	64	19.37	+	3.3	5.72e-14
AT5G57685			regulation of response to stress (GO:0080134)	443	17	5.21	+	3.26	0.0498
AT3G05920			response to endogenous stimulus (GO:0009719)	1382	52	16.26	+	3.2	3.07e-10
AT2G28120			response to organic cyclic compound (GO:0014070)	616	23	7.25	+	3.17	0.003
AT1G22770			response to acid chemical (GO:0001101)	1085	40	12.77	+	3.13	4.78e-07
AT1G28330			immune system process (GO:0002376)	639	23	7.52	+	3.06	0.00548
AT1G32170			cellular response to oxygen-containing compound (GO:1901701)	642	22	7.55	+	2.91	0.0193
AT4G23870			cellular response to organic substance (GO:0071310)	1027	35	12.09	+	2.9	4.83e-05
AT4G12510			cellular response to chemical stimulus (GO:0070887)	1123	38	13.21	+	2.88	1.39e-05
AT2G29720			response to hormone (GO:0009725)	1217	40	14.32	+	2.79	1.2e-05
AT1G77210			response to organic substance (GO:0010033)	2032	63	23.91	+	2.63	2.87e-09
AT4G35380			response to external stimulus (GO:0009605)	1686	50	19.84	+	2.52	3.75e-06
AT4G17280			response to inorganic substance (GO:0010035)	945	27	11.12	+	2.43	0.0483
AT5G42500			response to chemical (GO:0042221)	2745	78	32.3	+	2.41	2.79e-10
AT2G26530			defense response (GO:0006952)	1315	37	15.47	+	2.39	0.00204
AT4G19030			response to other organism (GO:0051707)	1196	33	14.07	+	2.34	0.0121
AT2G29300			response to external biotic stimulus (GO:0043207)	1196	33	14.07	+	2.34	0.0121
AT2G29670			response to biotic stimulus (GO:0009607)	1234	34	14.52	+	2.34	0.00899
AT1G20190			cell communication (GO:0007154)	1852	51	21.79	+	2.34	2.85e-05
AT1G69890			signal transduction (GO:0007165)	1552	41	18.26	+	2.24	0.0025
AT5G67300			single organism signaling (GO:0044700)	1615	41	19	+	2.16	0.00662
AT4G36040			signaling (GO:0023052)	1616	41	19.02	+	2.16	0.00672
AT4G32480			response to stress (GO:0006950)	3038	74	35.75	+	2.07	1.79e-06
AT1G07050			cellular response to stimulus (GO:0051716)	2338	56	27.51	+	2.04	0.00054
AT3G16440			single-organism transport (GO:0044765)	2386	54	28.08	+	1.92	0.00505
AT1G57990			single-organism localization (GO:1902578)	2413	54	28.39	+	1.9	0.00702
AT5G01490			response to stimulus (GO:0050896)	5030	106	59.19	+	1.79	5.21e-07
AT2G39040			single-organism process (GO:0044699)	8869	145	104.36	+	1.39	0.00248
AT1G24320			Unclassified (UNCLASSIFIED)	7452	93	87.69	+	1.06	0
AT4G26990
AT2G35710
AT1G59590
AT2G33830
AT1G75780
AT1G26800
AT3G47210
AT5G21940
AT1G78860
AT1G07930
AT4G36900
AT1G12080
AT1G70290
AT1G01640
AT2G41100
AT1G30720
AT5G06570
AT3G12710
AT1G65970
AT2G39530
AT2G28160
AT1G56550
AT3G24020
AT5G03360
AT3G13760
AT2G21650
AT1G67970
AT4G24310
AT2G25200
AT2G15880
AT3G23550
AT4G33790
AT5G43520
AT2G30930
AT3G07350
AT3G49580
AT3G16720
AT2G20670
AT1G02520
AT2G40140
AT3G13980
AT1G25230
AT4G30280
AT2G19810
AT5G07680
AT5G20150
AT2G17880
AT1G08500
AT3G02040
AT4G37610
AT4G19430
AT3G62930
AT3G24210
AT5G26310
AT5G04730
AT2G32270
AT5G09978
AT4G02075
AT5G26660
AT5G65207
AT5G14920
AT5G01600
AT2G39650
AT1G01190
AT5G67480
AT2G24300
AT1G69900
AT2G24550
AT3G15630
AT2G25900
AT4G24570
AT3G48260
AT5G24100
AT1G72900
AT1G75750
AT1G22250
AT5G61590
AT4G23810
AT5G56550
AT1G20620
AT4G29190
AT3G19580
AT4G27480
AT4G28150
AT4G11210
AT4G37070
AT3G48360
AT2G42870
AT1G74930
AT2G15090
AT3G22620
AT3G15450
AT5G56540
AT2G40000
AT4G22666
AT1G14960
AT1G80840
AT1G14240
AT5G14330
AT5G35777
AT3G44260
AT3G62760
AT2G25735
AT5G40690
AT4G13890
AT1G58370
AT1G72416
AT5G16170
AT1G21910
AT2G24240
AT1G02660
AT3G62950
AT5G47230
AT5G15180
AT3G28340
AT1G73860
AT3G45700
AT4G03510
AT4G15700
AT3G47220
AT3G59370
AT4G20210
AT4G30290
AT4G23450
AT4G28840
AT4G33610
AT3G51440
AT1G68840
AT5G53250
AT2G38470
AT3G32030
AT3G49845
AT2G33790
AT1G51470
AT3G11370
AT1G27110
AT1G69140
AT5G46900
AT3G18773
AT3G49110
AT5G44610
AT1G25400
AT3G55980
AT3G46600
AT5G26920
AT3G21340
AT2G43050
AT1G73340
AT5G20240
AT4G25220
AT4G34790
AT5G61550
AT4G11780
AT2G34500
AT5G04360
AT3G50060
AT5G46890
AT1G12010
AT5G47450
AT3G49570
AT5G50450
AT5G35732
AT3G44510
AT5G57560
AT1G18570
AT1G76590
AT5G27420
AT1G26390
AT4G15230
AT1G13260
AT4G15740
AT1G76800
AT5G60660
AT5G19790
AT1G21140
AT4G37260
AT5G04340
AT1G77640
AT3G49160
AT1G30730
AT5G48850
AT3G01190
AT5G03960
AT5G46710
AT1G76650
AT1G73300
AT1G25560
AT1G80440
AT1G65310
AT2G27830
AT1G73500
AT3G18200
AT3G26200
AT5G25240
AT3G21180
AT1G13420
AT1G72940
AT3G10020
AT2G25160
AT4G17490
AT4G34770
AT3G56710
AT5G45340
AT4G33880
AT3G61190
AT5G54490
AT5G06200
AT5G36870
AT1G07135
AT5G42510
AT5G07780
AT1G72910
AT2G15370
AT1G27730
AT1G07920
AT4G27280
AT1G15125
AT3G12540
AT4G10910
AT4G11280
AT5G46090
AT4G27410
AT1G72920
AT3G15500
AT3G56400
AT3G29644
AT3G50800
AT5G24880
AT1G66090
AT5G46040
AT5G61600
AT4G25250
AT5G51190
AT3G29410
AT5G48430
AT2G19060
AT4G21680
AT3G45060

## Sheet: G1 Up GO
Analysis Type:	PANTHER Overrepresentation Test (release 20150430)
Annotation Version and Release Date:	GO Ontology database Released 2015-08-06
Analyzed List:	upload_1 (Arabidopsis thaliana)
Reference List:	Arabidopsis thaliana (all genes in database)
Bonferroni correction:	TRUE
GO biological process complete	Arabidopsis thaliana - REFLIST (26684)	upload_1 (7)	upload_1 (expected)	over/under	Fold Enrichment	P-value
response to hydrogen peroxide (GO:0042542)	135	3	0.04	+	> 5	0.00833
response to reactive oxygen species (GO:0000302)	226	3	0.06	+	> 5	0.0387
Unclassified (UNCLASSIFIED)	7452	1	1.95	-	0.51	0

## Sheet: G2 Up GO
Analysis Type:	PANTHER Overrepresentation Test (release 20150430)
Annotation Version and Release Date:	GO Ontology database Released 2015-08-06
Analyzed List:	upload_1 (Arabidopsis thaliana)
Reference List:	Arabidopsis thaliana (all genes in database)
Bonferroni correction:	TRUE
GO biological process complete	Arabidopsis thaliana - REFLIST (26684)	upload_1 (97)	upload_1 (expected)	over/under	Fold Enrichment	P-value
response to mechanical stimulus (GO:0009612)	43	4	0.16	+	> 5	0.0387
detection of biotic stimulus (GO:0009595)	71	6	0.26	+	> 5	0.000532
respiratory burst (GO:0045730)	86	7	0.31	+	> 5	6.71e-05
respiratory burst involved in defense response (GO:0002679)	86	7	0.31	+	> 5	6.71e-05
response to chitin (GO:0010200)	306	21	1.11	+	> 5	1.43e-17
response to organonitrogen compound (GO:0010243)	321	21	1.17	+	> 5	3.75e-17
regulation of multi-organism process (GO:0043900)	106	6	0.39	+	> 5	0.00531
regulation of reactive oxygen species metabolic process (GO:2000377)	145	8	0.53	+	> 5	0.000133
regulation of hydrogen peroxide metabolic process (GO:0010310)	130	7	0.47	+	> 5	0.00106
salicylic acid biosynthetic process (GO:0009697)	155	8	0.56	+	> 5	0.000221
systemic acquired resistance, salicylic acid mediated signaling pathway (GO:0009862)	181	9	0.66	+	> 5	4.73e-05
phenol-containing compound biosynthetic process (GO:0046189)	162	8	0.59	+	> 5	0.000308
salicylic acid metabolic process (GO:0009696)	162	8	0.59	+	> 5	0.000308
negative regulation of defense response (GO:0031348)	203	10	0.74	+	> 5	8.34e-06
detection of stimulus (GO:0051606)	123	6	0.45	+	> 5	0.0123
phenol-containing compound metabolic process (GO:0018958)	171	8	0.62	+	> 5	0.000462
MAPK cascade (GO:0000165)	160	7	0.58	+	> 5	0.00417
signal transduction by protein phosphorylation (GO:0023014)	164	7	0.6	+	> 5	0.00489
benzene-containing compound metabolic process (GO:0042537)	194	8	0.71	+	> 5	0.00118
jasmonic acid mediated signaling pathway (GO:0009867)	194	8	0.71	+	> 5	0.00118
cellular response to jasmonic acid stimulus (GO:0071395)	195	8	0.71	+	> 5	0.00123
immune effector process (GO:0002252)	202	8	0.73	+	> 5	0.0016
salicylic acid mediated signaling pathway (GO:0009863)	254	10	0.92	+	> 5	6.74e-05
cellular response to salicylic acid stimulus (GO:0071446)	257	10	0.93	+	> 5	7.51e-05
response to nitrogen compound (GO:1901698)	593	23	2.16	+	> 5	4.05e-14
response to salicylic acid (GO:0009751)	342	13	1.24	+	> 5	8.03e-07
negative regulation of response to stimulus (GO:0048585)	269	10	0.98	+	> 5	0.000114
defense response to bacterium (GO:0042742)	259	9	0.94	+	> 5	0.000945
regulation of plant-type hypersensitive response (GO:0010363)	267	9	0.97	+	> 5	0.00121
response to jasmonic acid (GO:0009753)	327	11	1.19	+	> 5	6.59e-05
regulation of innate immune response (GO:0045088)	305	10	1.11	+	> 5	0.000361
response to wounding (GO:0009611)	244	8	0.89	+	> 5	0.00639
regulation of immune response (GO:0050776)	306	10	1.11	+	> 5	0.000372
regulation of immune system process (GO:0002682)	309	10	1.12	+	> 5	0.000406
regulation of cellular response to stress (GO:0080135)	280	9	1.02	+	> 5	0.00179
protein targeting to membrane (GO:0006612)	299	9	1.09	+	> 5	0.00305
regulation of programmed cell death (GO:0043067)	304	9	1.11	+	> 5	0.00349
establishment of protein localization to membrane (GO:0090150)	308	9	1.12	+	> 5	0.00388
protein localization to membrane (GO:0072657)	308	9	1.12	+	> 5	0.00388
regulation of cell death (GO:0010941)	312	9	1.13	+	> 5	0.00431
defense response to fungus (GO:0050832)	394	11	1.43	+	> 5	0.00042
cellular response to acid chemical (GO:0071229)	517	14	1.88	+	> 5	1.21e-05
systemic acquired resistance (GO:0009627)	336	9	1.22	+	> 5	0.00782
response to fungus (GO:0009620)	530	14	1.93	+	> 5	1.65e-05
cellular response to organic cyclic compound (GO:0071407)	396	10	1.44	+	> 5	0.00375
response to bacterium (GO:0009617)	403	10	1.46	+	> 5	0.00438
defense response, incompatible interaction (GO:0009814)	406	10	1.48	+	> 5	0.00467
regulation of defense response (GO:0031347)	413	10	1.5	+	> 5	0.00543
immune system process (GO:0002376)	639	15	2.32	+	> 5	2.21e-05
monocarboxylic acid biosynthetic process (GO:0072330)	469	11	1.7	+	> 5	0.00229
intracellular signal transduction (GO:0035556)	566	13	2.06	+	> 5	0.00029
single-organism membrane organization (GO:0044802)	439	10	1.6	+	> 5	0.00925
response to organic cyclic compound (GO:0014070)	616	14	2.24	+	> 5	0.000105
regulation of response to stress (GO:0080134)	443	10	1.61	+	> 5	0.01
cellular response to oxygen-containing compound (GO:1901701)	642	14	2.33	+	> 5	0.000174
organic hydroxy compound biosynthetic process (GO:1901617)	420	9	1.53	+	> 5	0.0454
innate immune response (GO:0045087)	545	11	1.98	+	> 5	0.00952
immune response (GO:0006955)	550	11	2	+	> 5	0.0104
hormone-mediated signaling pathway (GO:0009755)	700	14	2.54	+	> 5	0.000492
response to endogenous stimulus (GO:0009719)	1382	27	5.02	+	> 5	7.41e-10
response to oxygen-containing compound (GO:1901700)	1646	32	5.98	+	> 5	2.92e-12
cellular response to hormone stimulus (GO:0032870)	726	14	2.64	+	> 5	0.00076
cellular response to endogenous stimulus (GO:0071495)	730	14	2.65	+	> 5	0.000811
response to acid chemical (GO:0001101)	1085	20	3.94	+	> 5	3.75e-06
cellular response to organic substance (GO:0071310)	1027	18	3.73	+	4.82	5.8e-05
defense response to other organism (GO:0098542)	884	15	3.21	+	4.67	0.0014
cellular response to chemical stimulus (GO:0070887)	1123	19	4.08	+	4.65	3.96e-05
response to organic substance (GO:0010033)	2032	33	7.39	+	4.47	1.51e-10
response to other organism (GO:0051707)	1196	18	4.35	+	4.14	0.000552
response to external biotic stimulus (GO:0043207)	1196	18	4.35	+	4.14	0.000552
response to hormone (GO:0009725)	1217	18	4.42	+	4.07	0.000711
response to biotic stimulus (GO:0009607)	1234	18	4.49	+	4.01	0.000868
defense response (GO:0006952)	1315	19	4.78	+	3.97	0.000457
signal transduction (GO:0007165)	1552	21	5.64	+	3.72	0.000283
response to chemical (GO:0042221)	2745	36	9.98	+	3.61	4.31e-09
response to external stimulus (GO:0009605)	1686	22	6.13	+	3.59	0.000252
single organism signaling (GO:0044700)	1615	21	5.87	+	3.58	0.000546
signaling (GO:0023052)	1616	21	5.87	+	3.57	0.000552
cell communication (GO:0007154)	1852	23	6.73	+	3.42	0.000298
multi-organism process (GO:0051704)	1630	18	5.93	+	3.04	0.0411
response to stress (GO:0006950)	3038	33	11.04	+	2.99	6.76e-06
cellular response to stimulus (GO:0051716)	2338	23	8.5	+	2.71	0.016
response to stimulus (GO:0050896)	5030	43	18.28	+	2.35	1.56e-05
Unclassified (UNCLASSIFIED)	7452	28	27.09	+	1.03	0

## Sheet: G3 Up GO
Analysis Type:	PANTHER Overrepresentation Test (release 20150430)
Annotation Version and Release Date:	GO Ontology database Released 2015-08-06
Analyzed List:	upload_1 (Arabidopsis thaliana)
Reference List:	Arabidopsis thaliana (all genes in database)
Bonferroni correction:	TRUE
GO biological process complete	Arabidopsis thaliana - REFLIST (26684)	upload_1 (2)	upload_1 (expected)	over/under	Fold Enrichment	P-value
anion transmembrane transport (GO:0098656)	119	2	0.01	+	> 5	0.0371

## Sheet: G4 Up GO
Analysis Type:	PANTHER Overrepresentation Test (release 20150430)
Annotation Version and Release Date:	GO Ontology database Released 2015-08-06
Analyzed List:	upload_1 (Arabidopsis thaliana)
Reference List:	Arabidopsis thaliana (all genes in database)
Bonferroni correction:	TRUE
GO biological process complete	Arabidopsis thaliana - REFLIST (26684)	upload_1 (192)	upload_1 (expected)	over/under	Fold Enrichment	P-value
response to mechanical stimulus (GO:0009612)	43	8	0.31	+	> 5	2.58e-06
ethylene-activated signaling pathway (GO:0009873)	156	8	1.12	+	> 5	0.0388
response to wounding (GO:0009611)	244	10	1.76	+	> 5	0.0249
cell wall biogenesis (GO:0042546)	273	11	1.96	+	> 5	0.0108
response to chitin (GO:0010200)	306	12	2.2	+	> 5	0.0053
cell wall macromolecule metabolic process (GO:0044036)	259	10	1.86	+	> 5	0.0413
response to organonitrogen compound (GO:0010243)	321	12	2.31	+	> 5	0.00858
response to nitrogen compound (GO:1901698)	593	18	4.27	+	4.22	0.000709
cell wall organization or biogenesis (GO:0071554)	867	19	6.24	+	3.05	0.036
Unclassified (UNCLASSIFIED)	7452	61	53.62	+	1.14	0
