# Supplementary material for: NUCLEAR FACTOR Y, Subunit C (NF-YC) Transcription Factors Are Positive Regulators of Photomorphogenesis in Arabidopsis thaliana
Source: PLoS Genet. 2016 Sep 29;12(9):e1006333. doi: 10.1371/journal.pgen.1006333 (PMC5042435; doi:10.1371/journal.pgen.1006333)
Supplement: S4 Table — (XLSX) [file pgen.1006333.s009.xlsx]

## Sheet: Allele Designations
Gene Disrupted	ATG Identifier	Allele designation	SALK ID	Mutant Generation Reference	Mutant Description Reference
NF-YC3	AT1G54830	nf-yc3-1	SALK_034838	Alonso et al., 2003	Kumimoto et al., 2010
NF-YC4	AT5G63470	nf-yc4-1	SALK_032163	Alonso et al., 2003	Kumimoto et al., 2010
NF-YC9	AT1G08970	nf-yc9-1	SALK_058903	Alonso et al., 2003	Kumimoto et al., 2010
HY5	AT5G11260	hy5	SALK_096651	Alonso et al., 2003	Chen et al., 2008
COP1	AT2G32950	cop1-4		McNellis et al., 1994	McNellis et al., 1994
HFR1	AT1G02340	hfr1-1	SALK_037727	Alonso et al., 2003	Sessa et al., 2005
LAF1	AT4G25560	laf1-1	SALK_009403	Alonso et al., 2003	Ballesteros et al., 2001
CO	AT5G15840	co-sail, co-9		Sessions et al., 2002	Balasubramanian et al., 2006

## Sheet: AGI Gene Designations
Gene Name	AGI Identifier
NF-YC3	AT1G54830
NF-YC4	AT5G63470
NF-YC9	AT1G08970
HY5	AT5G11260
COP1	AT2G32950
HFR1	AT1G02340
LAF1	AT4G25560
CO	AT5G15840
NF-YA1	AT5G12840
NF-YA2	AT3G05690
NF-YA7	AT1G30500
NF-YA9	AT3G20910
NF-YA10	AT5G06510
FT	AT1G65480
